# Supplementary material for: Development and evaluation of a machine learning model for post-surgical acute kidney injury in active infective endocarditis
Source: Front Cardiovasc Med. 2024 Dec 5;11:1425275. doi: 10.3389/fcvm.2024.1425275 (PMC11659755; doi:10.3389/fcvm.2024.1425275)
Supplement: Supplementary file 1 [file Table1.xlsx]

## Sheet: Sheet1
Supplementary Table 1. Definition of Features.
Feature	Definition	Type
Age	Age at the surgery	Numeric
Sex	Biological sex, Male =1, Female =2	Binary
BMI	Weight (kg) / Height (m)2	Numeric
PreOp_HTN	Preoperative hypertension, Yes =1, No =0	Binary
PreOp_DM	Preoperative diabetes, Yes =1, No =0	Binary
PreOp_CTD	Preoperative connective tissue disease, Yes =1, No =0	Binary
PreOp_Smk	History of smoking, Yes =1, No =0	Binary
PreOp_Achl	History of Achoholism, Yes =1, No =0	Binary
LeftHeartIE	Infective endocarditis of any left heart structure, Yes =1, No =0	Binary
SurgeryTiming	Days between diagnosis and surgery	Numeric
PreOp_NLR	Neutrophil count/lymphocyte count	Numeric
PreOp_LMR	Lymphocyte count/monocyte count	Numeric
PreOp_NHR	Neutrophil count/HDL (mmol/L)	Numeric
PreOp_LHR	Lymphocyte count/HDL (mmol/L)	Numeric
PreOp_MHR	Monocyte count/HDL (mmol/L)	Numeric
PreOp_SII	Neutrophil count*platelet count/lymphocyte count	Numeric
PreOp_SIRI	Neutrophil count×monocyte count/lymphocyte count	Numeric
PreOp_AISI	Neutrophil count × monocyte counts × platelet counts/lymphocyte counts	Numeric
PreOp_TyG	Ln [TG (mg/dL) × FPG (mg/dL)/2]	Numeric
PreOp_SCr	Last preoperative serum creatinine (mmol/L)	Numeric
PreOp_Ccr	[140-age (years)] × weight (kg) × serum creatinine (mmol/L) (/0.85 if sex = Female)	Numeric
PreOp_CRP	Last preoperative C-reactive protein (mg/L)	Numeric
PreOp_Alb	Last preoperative Albumin (mg/L)	Numeric
PreOp_Hgb	Last preoperative Hemoglobin (g/L)	Numeric
PreOp_NYHA	Preoperative cardiac function grade according to the NYHA classification	Categorical
PreOp_IS	Preoperative infective shock, Yes =1, No =0	Binary
PreOp_LargeVeg	Vegetation larger than 1cm under TTE, Yes =1, No =0	Binary
PreOp_Embolism	Preoperative Embolization, Yes =1, No =0	Binary
PreOp_KidneyEmbolism	Preoperative kidney embolization, Yes =1, No =0	Binary
PreOp_CNSC	Preoperative central nerve system complications, Yes =1, No =0	Binary
ValveReplacement	Replacement of any valve in the surgery, Yes =1, No =0	Binary
CPBtime	Cardiopulmonary bypass time of the surgery (min)	Numeric
IntraOp_RBC	Intraoperative transfusion amount of packed red blood cell (ml)	Numeric
IntraOp_Crst	Intraoperative infusin amount of crystalloid (ml)	Numeric
IntraOp_Ur	Intraoperative urine output (ml)	Numeric
PostOp_LCOS	Cardiac index measured by PiCCO < 2.2, Yes =1, No =0	Binary
PostOp_IS	Postoperative infective shock, Yes =1, No =0	Binary
PostOp_Reexploration	Reexploration for postoperative bleeding, Yes =1, No =0	Binary
PostOp_Af	Postoperative atrial fibrillation, Yes =1, No =0	Binary
FPG, Fasting plasma glucose; HDL, High density lipoprotein; PiCCO, Pulse index continuous cardiac output; TTE, Transthoracic echocardiology.
