# Supplementary material for: Development and evaluation of a machine learning model for post-surgical acute kidney injury in active infective endocarditis
Source: Front Cardiovasc Med. 2024 Dec 5;11:1425275. doi: 10.3389/fcvm.2024.1425275 (PMC11659755; doi:10.3389/fcvm.2024.1425275)
Supplement: Supplementary file 2 [file Table2.xlsx]

## Sheet: SupplementaryTable2
Supplementary Table 2. Coefficient Values of LASSO Regression
Features	CoefficientValue
Age	0.00120023
Sex	-0.0430161
BMI	0.00337078
PreOp_HTN	0.0992998
PreOp_DM	0
PreOp_CTD	0.0280459
PreOp_Smk	0
PreOp_Achl	0.0583949
LeftHeartIE	0
SurgeryTiming	0.0122312
PreOp_NLR	0
PreOp_LMR	0
PreOp_NHR	0
PreOp_LHR	-0.0260077
PreOp_MHR	0
PreOp_SII	3.22e-06
PreOp_SIRI	0.0041566
PreOp_AISI	0.00395283
PreOp_TyG	0.0586812
PreOp_SCr	0
PreOp_Ccr	-0.000907129
PreOp_CRP	0.000138403
PreOp_Alb	0
PreOp_Hgb	-0.00173108
PreOp_NYHA	0.0726783
PreOp_IS	0
PreOp_LargeVeg	0.0801281
PreOp_Embolism	0
PreOp_KidneyEmbolism	-0.0711438
PreOp_CNSC	-0.0157206
ValveReplacement	0.0316414
CBPtime	0.000967366
IntraOp_RBC	0.000114779
IntraOp_Crst	0
IntraOp_Ur	-0.000109464
PostOp_LCOS	0.0703448
PostOp_IS	0
PostOp_Reexploration	0.0142264
PostOp_Af	0
