# Supplementary material for: Development and evaluation of a machine learning model for post-surgical acute kidney injury in active infective endocarditis
Source: Front Cardiovasc Med. 2024 Dec 5;11:1425275. doi: 10.3389/fcvm.2024.1425275 (PMC11659755; doi:10.3389/fcvm.2024.1425275)
Supplement: Supplementary file 3 [file Table3.xlsx]

## Sheet: Sheet1
Supplementary Table 3. Specificity and Sensitivity of the Six Machine Learning Models
Algorithm	Specificity	Sensitivity	AUC	95% CI
LR	0.684	0.759	0.756	0.681~0.831
Xgboost	0.829	0.518	0.714	0.635~0.793
DT	0.737	0.554	0.65	0.564~0.736
RF	0.882	0.506	0.752	0.677~0.826
RBF-SVM	0.816	0.627	0.771	0.698~0.844
L-SVM	0.737	0.723	0.754	0.679~0.830
