# Supplementary material for: Development and evaluation of a machine learning model for post-surgical acute kidney injury in active infective endocarditis
Source: Front Cardiovasc Med. 2024 Dec 5;11:1425275. doi: 10.3389/fcvm.2024.1425275 (PMC11659755; doi:10.3389/fcvm.2024.1425275)
Supplement: Supplementary file 4 [file Table4.xlsx]

## Sheet: Sheet1
Supplementary Table 4. The Original Data
PatientNo.	Age	Sex	BMI	PreOp_HTN	PreOp_DM	PreOp_CTD	PreOp_Smk	PreOp_Achl	LeftHeartIE	SurgeryTiming	PreOp_NLR	PreOp_LMR	PreOp_NHR	PreOp_LHR	PreOp_MHR	PreOp_SII	PreOp_SIRI	PreOp_AISI	PreOp_TyG	PreOp_SCr	PreOp_Ccr	PreOp_CRP	PreOp_Alb	PreOp_Hgb	PreOp_NYHA	PreOp_IS	PreOp_LargeVeg	PreOp_Embolism	PreOp_KidneyEmbolism	PreOp_CNSC	ValveReplacement	CBPtime	IntraOp_RBC	IntraOp_Crst	IntraOp_Ur	PostOp_LCOS	PostOp_IS	PostOp_Reexploration	PostOp_Af	PostOp_dialysis	AKI
1	44	1	22.4913	0	0	1	1	1	1	6	2.89818	4.16667	8.46667	1.6	0.555556	472.404	1.44909	0.329184	7.69918	73	104.5	12.2	28	96	3	0	1	1	0	0	1	155	400	1350	2220	0	0	0	0	0	1
2	30	1	16.5147	0	0	0	0	0	1	4	2.31203	4.15625	4.12162	1.78378	0.432432	517.895	0.73985	0.13209	7.50209	71	110	19.82	36	109	1	0	0	0	0	0	0	113	800	1000	505	0	0	0	0	0	0
3	22	2	17.6309	0	0	0	0	0	1	3	2.70866	7.69697	10.7333	0.413333	0.0933333	409.008	0.189606	0.15688	7.52688	55	107.01	51.47	35	97	2	0	1	0	0	0	1	89	1000	1200	1300	0	0	0	0	0	1
4	27	2	18.75	0	0	0	0	0	0	4	2.05212	5.11667	4.77519	2.33333	0.457364	482.248	1.21075	0.240782	7.61078	48	117.42	42.45	40	107	1	0	1	0	0	0	0	80	800	1000	620	0	0	0	0	0	0
5	81	1	27.0416	1	0	0	0	0	1	6	2.4931	3.15217	6.29032	3.16129	1	446.266	1.54572	0.222703	7.5927	81	71.23	17.73	52	117	1	0	1	1	0	1	1	211	800	2100	320	0	0	0	1	0	1
6	59	2	18.7305	0	0	0	0	0	1	1	3.83654	3.92453	4.55405	1.33784	0.337838	974.481	0.959135	0.188914	7.55891	105	36.07	42.45	24	90	2	0	1	0	0	0	1	148	600	2000	400	0	1	1	1	0	1
7	48	1	23.1834	0	0	0	1	0	1	3	1.13395	9.21277	2.29457	2.08527	0.418605	154.217	0.612333	0.0417681	7.41177	366	20.59	17.59	43.5	70	1	0	1	1	0	0	1	75	800	1500	450	0	0	0	0	0	1
8	48	1	22.4913	1	0	0	1	1	1	4	4.17978	4.34146	10.7396	2.5625	0.59375	1258.11	2.38247	0.498703	7.8687	143	51.12	61.68	62.2	100	4	0	0	0	0	0	0	171	800	1500	400	0	0	0	0	0	1
9	40	1	21.9713	0	0	0	1	1	1	10	2.69259	6.75	2.44961	1.04651	0.155039	584.293	0.538519	0.107674	7.47767	68	116.86	73.47	50.2	132	1	0	0	1	0	1	1	131	0	1000	650	0	0	0	0	0	0
10	49	2	26.9274	0	0	0	0	0	1	2	23.125	1.6	12.7654	0.555556	0.345679	4000.62	6.475	1.034	8.404	61	117.81	71.07	34	110	3	0	1	0	0	0	1	150	400	1500	1000	0	0	0	0	0	1
11	52	2	22.8624	0	0	0	0	0	1	0	1.76744	8.0625	3.19149	2.34043	0.297872	178.512	0.247442	0.0223256	7.39233	76	72.19	42.45	40	100	2	0	1	0	0	0	0	123	1200	2500	800	0	0	0	0	0	0
12	59	1	22.4088	0	0	0	1	1	1	2	5.26	3.84615	7.28788	1.40909	0.363636	1483.32	1.2624	0.25012	7.62012	75	93.74	42.62	36	107	2	0	1	1	0	0	0	119	800	2000	750	0	0	0	0	0	1
13	32	1	21.4536	0	0	0	0	0	1	4	3.5	3.56667	11.375	3.625	1.02083	1141	1.715	0.38271	7.75271	58	129.75	18.35	37	94	3	0	0	1	0	1	1	89	800	1000	560	0	0	0	0	0	0
14	54	2	26.4463	1	1	0	1	0	1	2	11.8356	2.51724	13.2903	1.1129	0.435484	3953.1	3.19562	0.818356	8.18836	58	110.93	51.42	37	93	2	0	1	1	0	1	1	173	800	1000	850	0	0	0	0	0	1
15	36	1	19.8177	0	0	0	0	0	1	0	43.3636	0.916667	85.5714	4.33333	2.90476	4553.18	26.4518	2.35244	9.72244	59	129.29	223.73	21	84	4	1	0	0	0	0	0	118	0	2100	320	0	0	0	0	0	1
16	53	1	19.3772	0	0	0	0	0	1	4	1.71818	3.3	8.93333	5.33333	1.62222	470.782	1.25427	0.328909	7.69891	143	41.65	25.53	36	101	3	0	0	0	0	1	1	120	200	1500	330	0	0	0	0	0	0
17	26	1	21.4533	0	0	0	0	0	1	2	1.98339	4.70312	4.09302	2.06977	0.44186	476.013	1.13053	0.258211	7.62821	117	73.85	42.45	28	99	4	0	1	1	0	0	1	128	0	1600	340	0	0	0	0	0	0
18	23	1	18.3642	0	0	0	0	0	1	1	2.35106	6	3.15504	1.39535	0.232558	639.489	0.705319	0.18315	7.55315	56	157.08	8.61	38	127	2	0	1	0	0	0	1	94	0	1500	970	0	0	0	0	0	0
19	61	2	18.026	1	0	0	0	0	1	8	9.17241	1.20833	6.24706	0.682353	0.564706	2357.31	4.40276	1.05468	8.42468	27	136.82	74.77	28	94	2	0	0	0	0	0	1	187	1200	1500	1300	0	0	0	0	0	1
20	29	1	21.1073	0	0	0	0	0	1	5	5.94815	3	10.7	1.8	0.6	898.17	2.14133	0.2354	7.6054	154	53.75	66.69	35	70	2	0	0	0	0	0	0	138	0	850	490	0	0	0	0	0	1
21	40	1	24.0741	0	0	0	0	0	1	3	5.86395	3.12766	7.41085	1.35659	0.434109	1108.29	3.28381	0.641886	8.01189	54	176.58	42.45	38	96	2	0	1	1	0	0	1	76	400	1000	490	0	0	0	0	0	0
22	59	2	23.3091	0	0	0	0	0	0	2	2.35315	5.72	5.96296	2.59259	0.45679	807.129	0.870664	0.253322	7.62332	57	82.69	51.64	31	102	2	0	0	0	0	0	0	80	400	500	400	0	0	0	0	0	0
23	40	1	21.6333	0	0	0	0	0	1	2	1.99668	5.2807	2.34426	1.17213	0.221311	311.482	0.539103	0.0595754	7.42958	61	118.54	7.52	44	157	2	0	1	0	0	0	1	89	0	2100	650	0	0	0	0	0	0
24	44	1	31.1419	0	0	0	1	0	1	2	1.93525	5.34615	4.33333	1.4031	0.434109	586.381	1.08374	0.250947	7.62095	63	167.66	42.45	29	123	2	0	1	1	0	1	1	144	800	500	1800	0	0	0	0	0	0
25	25	2	15.9875	0	0	0	0	0	1	5	3.57143	3.3871	5.77686	1.71901	0.512397	1046.43	2.21429	0.536566	7.90657	52	98.82	16	36	127	2	0	0	0	0	0	0	168	800	2000	870	0	0	0	0	0	0
26	22	1	16.563	0	0	0	0	0	0	7	3.17857	4.66667	4.7907	1.50388	0.325581	445	1.335	0.158914	7.52891	58	121.87	42.45	31	98	2	0	1	0	0	0	0	142	400	1800	1150	0	0	0	0	0	0
27	61	1	26.3656	1	0	0	1	1	1	6	3.85106	4.37209	4.89655	1.27586	0.287356	862.638	0.962766	0.194872	7.56487	69	109.17	16.52	51.2	119	2	0	0	0	0	0	1	152	0	500	650	0	0	0	0	0	1
28	56	1	19.3792	0	0	1	0	0	1	5	3.4218	3.51667	6.35938	1.85937	0.53125	485.896	1.16341	0.150455	7.52045	63	99.27	37.23	32	104	2	0	0	0	0	0	1	102	800	1800	870	0	0	0	0	0	0
29	27	1	21.0077	0	0	0	0	0	1	2	3.87435	3.67308	13.3684	3.45614	0.947368	794.241	2.09215	0.311183	7.68118	71	113.54	28.39	32	123	2	0	1	0	0	0	1	65	0	1500	360	0	0	0	0	0	1
30	47	2	15.8169	0	0	0	0	0	1	5	4.32948	4.325	11.8571	2.73469	0.632653	917.85	1.34214	0.241803	7.6118	60	61.2	48.48	30	100	2	0	1	0	0	0	1	112	0	1200	400	0	0	0	0	0	1
31	53	1	27.6361	0	0	0	0	0	1	8	2.21864	5.26415	3.24806	1.46512	0.27907	678.903	0.79871	0.143271	7.51327	62	123.82	2.65	39	141	2	0	1	1	0	1	0	95	0	1400	770	0	0	0	0	0	0
32	40	1	20.5499	0	0	0	1	1	1	8.70625	3.09217	3.875	15.6136	5.04545	1.29545	868.899	1.76253	0.531871	7.90187	67	105.83	49.35	35	109	2	0	1	0	0	1	1	123	0	2100	970	0	0	0	0	0	1
33	35	1	23.3887	0	0	0	0	0	1	6	4.25143	3.30189	7.4697	1.75758	0.530303	837.531	1.488	0.209032	7.57903	134	69.12	70.76	30	105	2	0	0	1	0	1	1	104	400	1500	800	0	0	0	0	0	0
34	15	1	13.3195	0	0	0	0	0	0	2	13.7742	0.738095	13.8682	1.0155	1.37209	3856.77	24.3803	6.3019	13.6719	36	154.03	42.45	29	83	4	1	1	1	0	0	0	100	0	2000	500	0	0	0	1	0	0
35	57	1	23.4568	0	0	0	0	1	0	30	14.6071	0.56	5.20155	0.79845	0.620155	3607.96	11.6857	2.87571	10.2457	57	135.29	45.49	14	98	2	1	0	1	0	1	1	111	1600	1500	420	0	0	0	0	0	1
36	57	1	25.7117	0	0	0	0	0	1	8	1.17573	12.9189	0.503876	0.503876	0.0387597	89.3556	0.0587866	0.00503138	7.37503	140	40.59	42.45	50.3	59	3	0	0	0	0	0	1	124	400	2000	340	0	0	0	0	0	1
37	38	2	27.3438	0	0	0	0	0	1	7	3.19324	3.83333	2.89922	0.829457	0.217054	935.618	0.894106	0.282939	7.65294	48	154.57	142.1	37	97	2	0	0	1	0	1	1	103	800	800	370	0	0	0	1	0	0
38	55	1	28.3737	1	1	0	1	0	1	1	3.14655	5.27273	3.62016	1.18605	0.224806	811.81	0.9125	0.203709	7.57371	66	137.43	9.53	28	80	2	0	1	1	0	0	0	118	0	2000	880	0	0	0	0	0	0
39	59	1	21.9713	0	0	0	1	1	1	6	2.53704	2.4	4.01818	2.6	0.945455	294.296	1.31926	0.1105	7.4805	71	90.65	6.28	33	107	2	0	0	0	0	0	1	74	0	1500	1000	0	0	0	0	0	1
40	54	1	19.102	1	1	0	0	0	1	7	2.17082	2.26613	2.33636	1.21818	0.536364	377.722	1.28078	0.215478	7.58548	63	97.62	8.8	38	114	2	0	1	1	0	1	1	158	400	500	1220	0	0	0	1	0	1
41	59	1	21.6333	0	0	0	0	0	1	2	6.19084	2.22034	10.1938	1.7907	0.542636	1776.77	4.33359	1.65831	9.02831	103	61.53	42.45	24	103	4	0	1	0	0	0	1	143	800	1100	500	0	0	0	0	0	1
42	42	1	21.4533	0	0	0	1	1	1	3	7.48182	2.29167	6.65116	0.891473	0.387597	2581.23	3.74091	0.7488	8.1188	62	119.8	66.43	37	118	2	0	1	0	0	0	1	96	0	1500	550	0	0	0	0	0	0
43	44	1	21.2585	0	0	0	0	0	1	3	32.3103	1	13.1318	0.581395	0.286822	1906.31	11.9548	1.3552	8.7252	70	100.59	42.45	28	88	4	0	0	1	0	1	1	178	800	400	500	0	0	0	0	0	1
44	39	1	22.5306	0	0	0	1	0	1	1	12.791	1.21818	23.25	1.78333	1.45	3057.06	11.1282	2.63384	10.0038	76	112.1	155.46	34	108	2	0	1	1	0	0	0	208	0	1600	680	0	0	0	0	0	1
45	34	2	15.6157	0	0	1	0	0	1	9	5.23333	2.77778	7.79279	1.48649	0.531532	1114.7	3.08767	0.56052	7.93052	47	96.38	8.24	34	106	2	0	1	1	0	1	0	128	400	1700	1230	0	0	0	0	0	0
46	48	1	23.8754	0	0	0	0	0	1	2	4.96667	2.08333	11.4167	2.29167	1.10417	576.133	2.63233	0.26304	7.63304	79	98.23	38.17	25	97	4	0	0	0	0	0	1	210	0	2000	750	0	0	0	0	0	1
47	24	1	20.4152	0	0	0	0	0	0	6	8	3.05714	21.7429	2.71429	0.885714	1816	2.48	0.696991	8.06699	53	160.89	141.86	30	95	2	0	1	0	0	0	0	119	400	1700	600	0	0	0	0	0	0
48	64	1	23.5883	0	0	0	0	0	1	4	4.14124	3.27778	5.68919	1.37838	0.418919	795.119	1.28379	0.154129	7.52413	60	100.65	47.52	38	115	2	0	0	1	0	1	1	185	0	1500	1100	0	0	0	1	0	1
49	21	1	15.2353	0	0	0	0	0	1	3	4.19811	1.85965	4.37209	0.581395	0.310078	688.491	1.67925	0.333611	7.70361	57	109.75	42.45	34	159	2	0	0	1	0	0	1	85	0	3100	900	0	0	0	0	0	1
50	50	1	22.0522	0	0	0	0	0	1	5	5.76978	5.14815	5.73643	0.96124	0.186047	225.022	1.38475	0.0574964	7.4275	41	177.11	42.45	29	80	3	0	1	0	0	0	1	189	0	2500	1100	0	0	0	0	0	0
51	32	1	21.2953	0	0	0	0	0	0	4	7.41593	2.7561	3.78295	0.511628	0.186047	1972.64	1.77982	0.460361	7.83036	62	134.16	42.45	28	95	2	0	1	0	0	0	0	66	400	1600	630	0	0	0	0	0	0
52	34	1	20.9042	0	0	0	1	1	1	6	3.85638	2.26506	4.13178	1.06977	0.472868	516.755	2.35239	0.282377	7.65238	82	93.24	110.08	30	92	2	0	1	0	0	0	1	90	0	1600	400	0	0	0	0	0	1
53	58	1	18.6851	0	0	0	1	1	1	6	7.23077	3.34286	27.4255	3.78723	1.12766	1988.46	3.83231	1.00256	8.37256	68	79.61	38.37	27	103	2	0	1	0	0	0	0	176	0	1700	570	0	0	0	0	0	1
54	52	1	22.3094	0	0	0	1	1	1	7	2.94444	4.875	7.15152	2.42424	0.5	800.889	0.971667	0.183959	7.55396	138	60.69	45.49	30	72	2	0	1	1	0	1	0	131	400	1800	370	0	0	0	0	0	0
55	59	1	26.8274	1	0	0	1	1	1	6	3.97838	2.84615	5.35659	1.34884	0.472868	883.2	2.42681	0.534124	7.90412	109	95.65	42.45	33	120	3	0	0	0	0	0	1	158	800	1600	535	0	0	0	0	0	0
56	44	1	30.0712	0	0	0	1	0	1	6	1.11864	6.45312	3.83051	3.42373	0.525424	236.034	0.34678	0.0525327	7.42253	92	120.03	46.25	41	125	2	0	0	1	0	0	0	127	0	1600	820	0	0	0	0	0	0
57	32	1	18.3391	0	0	0	1	0	1	7	2.93665	5.39024	19.3636	6.24242	1.15152	1512.38	1.11593	0.403062	7.77306	48	145.78	79.59	45.6	113	2	0	0	1	0	1	0	90	0	2200	800	0	0	0	0	0	0
58	45	2	32.5789	0	0	0	0	0	1	10	1.80363	7.69767	5.44048	3	0.392857	416.637	0.595196	0.148421	7.51842	55	153.46	5.41	42	120	2	0	0	0	0	0	1	87	0	2400	1300	0	0	0	0	0	0
59	57	1	20.2422	0	0	0	0	0	1	5.68889	4.36782	2.94915	8.12281	1.85965	0.631579	292.644	1.57241	0.109896	7.4799	98	74.2	14.27	35	106	2	0	1	0	0	0	1	97	400	1600	600	0	0	0	0	0	0
60	51	1	22.9854	1	0	0	0	0	1	8	4.28571	2.86885	9.44737	2.19737	0.763158	544.286	2.48571	0.300329	7.67033	89	89.14	36.38	33	106	2	0	0	0	0	0	0	123	0	1800	580	0	0	0	0	0	1
61	29	1	20.7031	0	0	0	0	0	1	10	3.2094	5.08696	9.2561	3.03659	0.597561	645.09	1.57261	0.28349	7.65349	69	104.23	53.26	35	166	3	0	1	1	0	0	1	148	0	2300	1800	0	0	0	0	0	0
62	57	1	26.0933	1	0	0	1	1	1	9	4.50262	3.13115	11.7778	1.49206	0.428571	792.461	1.21571	0.308066	7.67807	57	140.63	39.65	32	115	2	0	0	0	0	0	1	261	0	2200	1200	0	0	0	0	0	0
63	40	1	21.3039	0	0	0	0	0	1	6	7.09565	3.19444	14.0984	1.98361	0.622951	1617.81	2.69635	0.484591	7.85459	93	76.24	57.45	33	118	2	0	0	0	0	0	0	94	0	1500	750	0	0	0	1	0	0
64	36	1	22.9819	0	0	0	0	0	1	3	6.72566	1.4125	9.625	1.42857	1.01786	760	3.83363	0.343434	7.71343	58	157.83	143.27	31	109	2	0	1	1	0	1	0	179	400	1700	900	0	0	0	0	0	0
65	28	2	22.9591	0	0	0	0	0	1	9	4.02139	5.19444	8.21127	2.04225	0.394366	1459.76	1.12599	0.246918	7.61692	65	109.22	66.46	34	93	2	0	1	1	0	0	1	106	400	2300	1200	0	0	0	0	0	0
66	55	2	20.7008	0	0	0	0	0	1	11	2.96581	6.5	12.4677	4.20968	0.645161	1171.5	1.18632	0.392446	7.76245	52	93.42	68.29	32	88	4	0	0	1	0	0	1	178	400	1700	750	0	0	0	0	0	0
67	53	1	19.7133	0	0	0	0	0	1	25	2.95985	4.56667	0.209302	1.37209	0.302326	100.635	0.769562	0.0019708	7.37197	75	83.67	18.59	29	90	3	0	1	0	0	0	1	177	400	2300	560	0	0	0	0	0	1
68	31	1	22.4913	0	0	0	0	0	1	3	1.88103	5.75926	3.72826	1.98913	0.347826	434.518	0.601929	0.113157	7.48316	80	108.27	5.14	40	130	2	0	0	0	0	0	1	95	400	1700	820	0	0	0	0	0	0
69	81	1	18.9164	0	0	0	0	0	1	10	5.61486	8.70588	5.5974	1	0.116883	1173.51	0.505338	0.0990135	7.46901	63	25.1	79	29	106	3	0	1	0	0	0	1	184	400	1500	400	0	0	0	0	1	1
70	49	1	21.7993	0	0	0	0	0	1	8	3.61765	3.84906	8.6	2.38333	0.616667	690.971	1.33853	0.268118	7.63812	79	88.72	22.62	32	117	4	0	0	0	0	0	1	119	200	1200	680	0	0	0	0	0	0
71	63	1	20.4152	1	0	0	0	0	1	6	5.4106	2.12676	4.2	0.842857	0.4	595.166	1.51497	0.165886	7.53589	112	49.59	26.15	35	100	3	0	0	1	0	1	1	95	0	1700	310	0	0	0	0	0	1
72	50	1	22.4913	0	0	0	1	1	1	8	2.33725	3.4	6.44	2.50667	0.733333	327.216	1.28549	0.198882	7.56888	70	102.17	28.57	40	119	3	0	0	1	0	1	1	94	0	1700	600	0	0	0	0	0	0
73	27	2	19.052	0	0	0	0	0	0	2	10.7875	2.05128	0.314286	0.904762	0.447619	776.7	5.07012	0.0112613	7.38126	51	115.12	100.21	31	79	4	1	1	0	0	0	0	121	400	2200	730	0	0	0	0	0	1
74	34	2	29.6875	0	0	0	0	0	0	5	2.81974	3.75806	4.04545	1.43182	0.375	699.296	0.930515	0.179986	7.54999	53	157.95	1.32	42	119	2	0	0	0	0	0	0	82	0	1600	1500	0	0	0	0	0	0
75	35	1	21.9713	0	0	0	1	0	0	14	4.12941	1.2782	2.27132	0.589147	0.457364	1086.04	2.43635	0.618919	7.98892	83	100.52	42.45	40	77	3	0	0	1	0	1	1	256	800	1500	720	0	0	0	0	0	1
76	33	1	23.9395	0	0	0	0	0	1	12	2.10175	4.52381	6.13846	2.92308	0.646154	561.168	0.882737	0.20286	7.57286	73	134.39	3.28	42	125	2	0	0	1	0	0	1	156	0	1700	1000	0	0	0	0	0	0
77	40	1	20.7612	0	0	0	1	0	1	5	7.53153	3.82759	6.71429	0.885714	0.238095	1220.11	1.88288	0.184189	7.55419	86	85.29	22.5	27	91	2	0	0	0	0	0	1	148	0	1400	900	0	0	0	0	0	0
78	69	1	19.487	0	0	0	1	1	1	7	2.97738	4.25	5.46875	1.78125	0.421875	425.765	0.803891	0.14	7.51	68	70.2	22.41	35	109	2	0	0	1	0	1	1	224	0	2500	1020	0	0	0	0	0	0
79	72	2	18.1955	1	0	0	0	0	1	5	3.8	3.03279	7.54545	1.98485	0.651515	547.2	1.634	0.180626	7.55063	55	59.1	76.25	31	97	2	0	0	0	0	0	1	97	800	1400	670	0	0	0	1	0	1
80	48	1	23.9995	0	0	0	0	1	1	5	1.21271	6.10448	1.66667	1.37209	0.224806	316.518	0.351687	0.0845281	7.45453	78	97.38	1.41	39	142	2	0	0	1	0	1	0	86	0	1500	670	0	0	0	0	0	0
81	40	1	19.1001	0	0	0	0	0	0	13	4.39205	3.82609	7.01235	1.59259	0.419753	606.102	1.4933	0.222682	7.59268	90	70.63	2.23	42	155	2	0	0	0	0	0	0	105	0	1500	780	0	0	0	0	0	0
82	43	1	23.3887	0	0	0	0	0	1	4	8.21053	1.72727	0.379845	0.914729	0.534884	985.263	5.66526	0.0312053	7.40121	68	153.71	44.64	36	127	2	0	0	0	0	0	0	141	800	1700	1100	0	0	0	0	0	0
83	61	1	29.0657	0	0	0	0	0	1	6	5.12987	4.52941	6.56061	1.28788	0.272727	872.078	0.923377	0.124277	7.49428	67	96.58	60.53	36	111	2	0	1	0	0	0	1	185	0	1800	1360	0	0	0	0	0	1
84	54	2	24.1672	1	0	0	0	0	0	6	2.35036	5.26923	3.10843	1.3253	0.253012	366.657	0.493577	0.0734453	7.44345	44	132.02	2.66	28	110	3	0	0	1	0	0	0	126	0	1500	1400	0	0	0	0	0	0
85	56	1	19.6927	0	0	0	0	0	1	6	1.80422	9.76471	3.91304	2.17391	0.217391	360.843	0.270633	0.0359458	7.40595	86	101.03	0.48	45	138	3	0	0	0	0	0	1	84	0	2700	1180	0	0	0	0	0	0
86	52	1	22.1453	0	0	0	1	1	0	15	3.30144	2.98571	5.5679	1.69136	0.567901	690	1.51866	0.302105	7.67211	77	70.26	81.68	35	85	3	0	1	0	0	0	1	275	800	2100	450	1	1	0	1	1	1
87	54	2	21.0828	0	0	0	0	0	1	9	14.5893	1.80645	7.34091	0.454545	0.25	875.357	1.60482	0.107282	7.47728	52	85.93	5.77	26	94	2	0	1	0	0	0	0	167	400	1700	290	0	0	0	0	1	1
88	64	2	27.3438	0	0	0	0	0	1	13	1.50291	4.35443	3.15152	2.10606	0.484848	455.381	0.48093	0.105088	7.47509	131	43.87	11.71	37	89	3	0	0	1	0	1	0	111	400	1700	135	0	0	0	0	0	1
89	44	2	23.996	0	0	0	0	0	0	5	6.30469	2.37037	7.17054	1.13953	0.48062	2225.55	3.90891	1.1707	8.5407	31	106.98	50.22	31	74	2	0	1	1	0	0	0	120	800	2200	1710	0	0	0	0	0	1
90	30	1	25.9516	0	0	0	1	1	1	4	7.12727	2.61905	10.6589	1.4186	0.542636	1824.58	4.98909	1.26	8.63	135	74.71	65.51	28	84	4	0	0	1	1	1	1	154	0	2100	100	0	0	0	0	0	0
91	49	1	23.0546	0	0	0	0	0	1	7	8.4375	1.71429	7.47059	0.882353	0.514706	2058.75	2.95312	0.6223	7.9923	67	114.57	38.19	31	119	2	0	1	0	0	0	1	169	0	2700	1200	0	0	0	1	0	1
92	43	2	21.0007	0	0	0	0	0	1	6	5.11644	3.56098	10.0597	1.97015	0.552239	1340.51	1.89308	0.378548	7.74855	78	49.33	129.28	32	93	3	0	0	1	0	0	1	106	0	1600	570	0	0	0	0	0	1
93	58	1	21.875	0	0	0	1	1	1	9	3.67	5.71429	3.5814	0.976744	0.170543	1005.58	0.8074	0.202125	7.57212	81	79.07	8.29	34	122	2	0	0	0	0	0	0	116	0	1700	650	0	0	0	0	0	0
94	35	2	16.8525	0	0	0	0	0	1	7	1.8961	4.96774	1.89922	1	0.20155	479.714	0.492987	0.1085	7.4785	59	106.83	3.07	38	105	2	0	0	1	0	0	0	137	0	2200	1550	0	0	0	0	0	0
95	46	1	23.1206	0	0	0	0	0	1	9	3.74731	1.97872	7.2029	1.92754	0.971014	884.366	2.5107	0.527461	7.89746	64	127.68	31.12	34	126	2	0	0	0	0	0	1	75	0	1700	600	0	0	0	1	0	0
96	40	2	21.4876	0	0	0	0	0	1	2	5.44853	1.12397	6.27907	1.27907	0.620155	517.61	4.35882	0.93686	8.30686	99	77	42.45	26	85	4	1	0	0	0	0	1	197	0	1500	810	0	0	0	0	0	1
97	41	1	20.4152	0	0	0	0	0	1	16	4.66854	4.13953	8.73333	2	0.483333	1013.07	1.35388	0.253169	7.62317	57	125.27	19.78	28	112	2	0	0	1	0	1	1	161	400	2000	890	0	0	0	0	0	0
98	56	1	25.6055	0	0	0	1	1	0	18	6.90991	1.5	7.46512	1.07752	0.72093	1243.78	6.42622	0.963	8.333	103	80.84	42.45	31	95	3	0	1	1	0	0	1	164	800	1600	680	0	0	0	0	1	1
99	66	1	26.8544	1	0	0	0	0	1	10	4.85806	2.24638	6.9	1.425	0.6375	694.703	2.47761	0.344021	7.71402	75	89.26	40.67	35	104	2	0	0	0	0	0	1	290	800	2300	1450	0	0	0	0	0	1
100	24	1	20.9961	0	0	0	0	0	1	5	5.88889	2.625	5.37209	0.868217	0.325581	1419.22	2.47333	0.4752	7.8452	76	139.94	42.45	39	110	2	0	0	1	0	1	0	98	0	1500	600	0	0	0	1	0	1
101	52	1	20.0692	0	0	0	1	1	1	8	6.24427	2.97727	29.2432	4.67568	1.56757	1248.85	3.62168	0.763182	8.13318	106	55.71	77.61	32	84	3	0	0	1	0	1	1	79	0	1700	380	0	0	0	0	0	0
102	44	2	19.5717	0	0	0	1	0	0	4	4.50327	1.66304	4.03876	0.899225	0.542636	1576.14	3.15229	1.0025	8.3725	54	105.86	109.38	30	75	2	0	1	1	0	0	0	87	400	1700	1350	0	0	0	0	0	0
103	30	2	18.1449	0	0	0	0	0	1	11	3.94022	3.17241	5.33333	1.35185	0.425926	922.011	1.8125	0.4176	7.7876	43	121.6	34.6	36	114	2	0	0	0	0	0	1	136	0	2400	725	0	0	0	0	0	0
104	32	1	17.9931	0	0	0	0	0	0	5	1.46361	6.08197	5.72581	3.91935	0.645161	515.191	0.585445	0.15176	7.52176	68	104.02	36.71	40	121	2	0	1	1	0	0	0	65	0	1600	1100	0	0	0	0	0	0
105	24	2	19.2277	0	0	0	0	0	0	11	1.10909	7.7193	3.46512	3.12403	0.403101	400.382	0.576727	0.185302	7.5553	60	86.36	11.22	41	113	2	0	1	1	0	1	0	74	0	1800	1050	0	0	0	0	0	0
106	38	1	32.5617	1	0	0	1	1	1	1	4.06316	5.27778	19.5306	4.81633	0.897959	967.032	1.78779	0.453316	7.82332	80	164.44	188.48	32	112	3	0	0	0	0	0	0	115	0	1500	1000	0	0	0	1	0	0
107	54	2	24.0346	0	0	0	0	0	1	2	4.31034	3.78261	4.13953	0.96124	0.255814	771.552	1.42241	0.268228	7.63823	59	90.88	42.45	37	112	3	0	1	1	0	0	1	144	0	500	1060	1	1	0	0	0	1
108	55	1	26.6436	1	0	0	0	0	1	4	3.48325	3.87037	4.39535	1.26357	0.325581	1086.78	1.46297	0.424843	7.79484	77	100.02	42.45	29	68	3	0	1	0	0	0	1	130	1200	2200	670	0	0	0	0	0	1
109	60	2	28.0402	1	0	0	0	0	1	4	3.725	5	8.28049	2.21951	0.439024	990.85	1.341	0.31234	7.68234	51	96.77	15.76	35	113	2	0	1	0	0	0	0	125	0	2200	850	0	0	0	0	0	0
110	49	2	23.8281	0	0	0	0	0	1	6	11.3289	1.28814	21.4211	1.89474	1.47368	2503.7	12.6884	2.52768	9.89768	84	74.91	45.24	29	82	2	0	1	1	0	1	1	96	400	1700	470	0	0	0	0	0	0
111	28	2	19.7551	0	0	0	0	0	1	5	6.68067	1.75	9.73333	1.45	0.833333	1449.71	3.34034	0.7008	8.0708	56	147.92	103.05	30	87	2	0	1	0	0	0	0	124	400	1900	1000	0	0	0	0	0	0
112	30	1	25.8264	0	0	0	1	1	1	3	1.33159	8.51111	6.85714	5.14286	0.595238	256.997	0.332898	0.0575248	7.42752	79	136.18	42.45	39	116	2	0	0	0	0	0	0	122	0	2200	705	0	0	0	0	0	0
113	43	1	22.7244	0	0	0	0	0	1	1	1.81707	5.65517	7.03448	3.87931	0.689655	548.756	0.726829	0.20201	7.57201	69	123.74	25.66	36	122	2	0	1	0	0	1	1	82	0	1700	950	0	0	0	0	0	0
114	62	2	25.7812	0	0	0	0	0	1	5	2.15753	6.08333	6.34247	2.94521	0.479452	347.363	0.755137	0.114164	7.48416	52	102.87	27.46	32	115	2	0	1	0	0	0	0	117	0	1700	900	0	0	0	0	0	0
115	60	2	21.3675	0	0	0	0	0	1	5	9.21739	2.09091	12.8133	1.38667	0.653333	4322.96	4.51652	1.79247	9.16247	54	80.05	53.8	31	100	3	0	0	0	0	0	1	177	400	1800	220	0	0	0	0	0	1
116	30	1	18.992	0	0	0	0	0	1	7	3	2.75949	5.44118	1.80882	0.661765	489	1.35	0.174307	7.54431	78	112.06	15.96	40	123	2	0	0	0	0	0	0	100	0	2000	850	0	0	0	0	0	0
117	60	1	22.0386	0	0	0	0	0	1	10	10.0349	1.79167	15.8103	1.56897	0.87931	913.174	5.11779	0.460633	7.83063	92	62.43	30.72	29	107	2	0	1	0	0	0	1	197	400	1600	700	0	0	0	0	0	1
118	21	1	24.2215	0	0	0	0	0	1	0	12.8889	2.18182	8.56589	1.3876	0.775194	3492.89	12.8889	1.06356	8.43356	77	124.19	24.46	27	102	3	0	1	1	0	1	0	183	0	3200	1355	0	0	0	0	0	1
119	58	1	18.937	0	0	0	0	1	1	6	2.95575	3.5873	1.64085	0.556338	0.15493	623.664	0.650265	0.129903	7.4999	69	88.45	1.98	36	115	2	0	1	0	0	0	1	108	0	1700	700	0	0	0	0	0	0
120	28	2	19.0311	0	0	0	0	0	1	5	4.48256	5.73333	10.7742	2.40323	0.419355	1080.3	1.16547	0.209721	7.57972	53	110.36	39.39	31	94	2	0	1	0	0	0	0	143	0	2000	880	0	0	0	0	0	0
121	27	2	21.1073	0	0	0	0	0	1	6	2.32283	2.11667	9.16071	3.94643	1.85714	411.142	2.41575	0.290835	7.66083	50	123.49	12.68	37	85	2	0	1	1	0	1	1	176	0	1500	1705	0	0	0	0	0	0
122	58	1	26.7299	0	0	0	0	0	1	5	9.01064	2.54054	8.15504	0.906977	0.348837	1666.97	4.05479	0.662536	8.03254	67	102.81	74.41	29	115	2	0	1	1	0	1	1	74	400	2200	1000	0	0	0	0	0	0
123	51	1	29.0659	0	0	0	0	0	1	4	5.56489	0.984962	12.7321	2.28571	2.32143	1085.15	7.23435	1.30299	8.67299	69	121.2	95.93	37	125	3	0	1	0	0	0	1	125	0	2100	800	0	0	0	0	0	1
124	47	1	26.6436	0	0	0	0	0	1	6	7.06034	2.69767	16.2308	2.30769	0.846154	1560.34	3.10655	0.469293	7.83929	60	145.9	76.68	26	111	2	0	1	0	0	0	1	183	400	1700	800	0	0	0	0	0	1
125	63	2	32.4662	0	0	0	0	0	1	6	1.07661	8.26667	1.52713	1.78295	0.217054	191.637	0.301452	0.0405121	7.41051	57	109.49	13.01	42	137	2	0	0	0	0	0	0	192	0	2000	840	0	0	0	0	0	0
126	54	1	23.939	1	0	0	0	0	0	7	2.83039	5.77551	5.61111	2.38889	0.416667	147.18	0.424558	0.0209852	7.39099	321	22.93	16.34	28	64	3	0	0	0	0	0	1	222	400	2100	600	1	0	0	0	0	1
127	49	1	19.8839	1	1	0	0	0	1	7	7.72897	2.675	7.75294	1	0.376471	1916.79	2.47327	0.443439	7.81344	77	91.02	26	40	123	2	0	0	1	0	1	0	100	400	1700	400	0	0	0	0	0	0
128	47	2	25	1	1	1	0	0	0	5	5.19608	4.02632	5.52448	1.06294	0.265734	691.078	1.97451	0.21583	7.58583	63	98.17	0.79	38	108	3	0	1	0	0	0	0	150	0	2100	850	0	0	0	0	0	1
129	79	1	20.6612	0	0	0	0	0	0	7	1.90523	2.75676	2.37984	1.3876	0.503876	453.444	1.2384	0.200453	7.57045	77	61.98	127.64	35	99	2	0	1	0	0	1	0	51	0	1000	600	0	0	0	0	0	1
130	21	2	16.7062	0	0	0	0	0	1	4	1.40909	3.93684	5.96875	4.23438	1.07812	460.773	0.972273	0.339612	7.70961	68	90.92	13.28	33	92	3	0	1	0	0	0	0	159	600	500	1750	0	0	0	0	0	1
131	45	2	19.7239	0	0	0	0	0	1	4	6.46281	5.5	6.15789	0.873684	0.157895	361.917	0.969421	0.0638182	7.43382	77	72.4	42.45	29	75	4	0	1	1	0	0	1	86	0	2000	550	0	0	0	0	0	1
132	44	1	25.1825	0	0	0	1	1	0	8	6.81739	1.4375	4.14729	1.55814	0.534884	2154.3	4.704	1.04209	8.41209	92	95.04	102.58	44	131	2	0	1	0	0	0	0	94	400	2000	1230	0	0	0	0	0	1
133	44	1	25.2595	1	1	0	0	0	1	5	7.81373	2.91429	5.33333	0.627907	0.217054	2055.01	2.18784	0.590196	7.9602	80	107.09	48.07	34	119	2	0	0	0	0	0	1	93	0	1500	250	0	0	0	1	0	0
134	50	2	23.8751	0	0	0	0	0	0	3	5.95614	2.71429	27.2941	3.79412	1.41176	387.149	2.85895	0.205137	7.57514	46	155.47	64.83	28	101	2	0	1	1	0	0	0	120	0	1500	1020	0	0	0	0	0	0
135	55	2	15.4315	0	0	0	0	0	1	4	3.24771	2.90667	4.07752	1.29457	0.44186	656.037	1.85119	0.380023	7.75002	59	61.38	49.09	38	115	2	0	0	1	0	1	0	165	0	1700	1450	0	0	0	0	0	0
136	68	1	20.4152	1	0	0	0	1	0	17	3.53695	3.12308	4.24806	1.20155	0.387597	587.133	1.76847	0.298296	7.6683	71	73.14	42.45	30	76	2	0	0	0	0	0	1	249	400	2000	1900	0	0	0	0	0	1
137	49	1	31.1419	0	0	0	0	0	1	6	4.94839	2.81818	17.125	3.475	1.25	1534	2.47419	0.631968	8.00197	76	131.74	57.37	32	90	2	0	1	1	0	1	1	83	400	1500	400	0	0	0	1	0	1
138	14	2	19.8234	0	0	1	0	0	0	8	2.51172	2.90909	4.72917	1.88542	0.645833	934.359	1.55727	0.530613	7.90061	42	143.91	13.28	39	121	2	0	1	1	0	0	0	72	200	600	100	0	0	0	0	0	1
139	42	1	21.9671	0	0	0	0	1	1	0	3.45894	4.3125	6.46429	1.86905	0.428571	1290.18	1.24522	0.402922	7.77292	71	104.62	37.72	38	113	2	0	0	1	0	1	1	103	0	2000	700	0	0	0	0	0	0
140	34	2	18.3594	0	0	0	0	0	0	7	3	6.15789	7.58333	2.52778	0.402778	348	0.87	0.0709333	7.44093	87	59.5	18.92	31	127	3	0	1	1	0	0	1	80	400	1100	1080	0	0	0	0	0	1
141	73	1	20.898	1	0	0	0	0	1	8	4.71875	2.66667	4.50388	0.953488	0.356589	599.281	2.17063	0.1743	7.5443	253	20.72	41.66	26	82	3	0	1	1	0	1	1	178	1600	1100	490	0	0	0	0	0	1
142	30	2	17.7183	0	0	0	0	0	0	5	2.80579	5.37778	3.68333	1.30833	0.241667	737.921	0.813678	0.180818	7.55082	47	104.22	6.18	38	107	2	0	1	0	0	0	0	133	0	2100	870	0	0	0	0	0	0
143	67	2	17.5781	0	0	0	0	0	1	3	3.87912	2.11628	5.23944	1.35211	0.633803	473.253	1.7456	0.228514	7.59851	102	62.06	32.83	35	79	3	0	1	0	0	0	1	99	400	2300	510	0	0	0	0	0	0
144	60	2	27.7671	1	1	0	0	0	0	28	2.24823	3.91667	6.35294	2.82353	0.72549	404.681	0.831844	0.165447	7.53545	68	81.92	29.27	34	108	3	0	1	1	0	1	1	295	400	2200	940	1	0	0	0	1	1
145	26	2	21.3675	0	0	0	0	0	0	11	2.35424	6.02222	4	1.7	0.28	334.303	0.329594	0.0431734	7.41317	49	125.71	22.43	52.1	77	2	0	1	0	0	0	0	173	400	1700	1200	0	0	0	0	0	1
146	9	2	18.3432	0	0	1	0	0	1	7	0.57539	13.1136	2.21101	3.84404	0.293578	164.562	0.184125	0.0441068	7.41411	41	102.92	0.18	43	129	2	0	0	0	0	0	0	90	0	800	300	0	0	0	0	0	1
147	43	2	21.0198	0	0	0	0	0	1	6	3.44828	3.69091	11.2857	3.28571	0.892857	527.586	0.862069	0.136985	7.50699	63	80.8	60.6	26	85	3	0	0	0	0	0	1	213	0	1500	1255	0	0	0	0	0	0
148	70	1	23.6713	1	1	0	0	0	1	4	5.06536	4.37143	9.53947	1.88158	0.421053	1261.27	1.62092	0.315114	7.68511	70	91.69	21.15	40	118	2	0	1	1	0	0	0	119	400	1500	600	0	0	0	0	0	0
149	57	1	23.7387	1	0	0	1	1	1	7	4.01622	4.74359	8.22	2.05	0.43	1449.85	1.72697	0.571845	7.94185	118	57.61	17.65	41	118	3	0	0	0	0	0	0	172	0	1700	300	0	0	0	1	0	1
150	48	2	20.7612	0	0	0	0	0	1	0	11.1125	2.66667	6.33333	0.573643	0.217054	3411.54	3.1115	0.85785	8.22785	71	80.79	48.68	34	106	2	0	0	1	0	1	1	139	400	1500	1400	0	0	0	0	0	1
151	34	1	19.6927	0	0	0	0	0	1	6	3.73438	3.36842	4.42105	1.18421	0.355263	735.672	1.00828	0.149625	7.51963	92	85.92	15.6	30	98	2	0	0	1	1	1	0	166	400	2200	670	0	0	0	0	0	0
152	20	2	18.7783	0	0	0	0	0	1	4	4.25862	2.80645	17.093	4.02326	1.4186	1652.34	2.59776	0.73331	8.10331	81	81.59	39.55	31	74	2	0	0	1	1	0	0	101	0	1600	800	0	0	0	0	0	0
153	25	2	14.4531	0	0	0	0	0	1	10	1.88509	5.27869	3.39535	1.79845	0.341085	733.301	0.829441	0.282116	7.65212	56	78.95	42.45	32	102	2	0	0	1	0	1	0	101	0	900	860	0	0	0	0	0	0
154	26	2	18.3391	0	0	0	0	0	1	3	4.76582	2.50794	10.3827	2.17284	0.864198	1615.61	3.33608	0.804805	8.17481	57	110.15	71.97	35	108	2	0	0	1	0	1	0	191	0	1500	1470	0	0	0	0	0	0
155	63	1	20.0474	1	0	0	1	0	1	6	7.34951	1.80702	16.1566	0.674699	0.771084	2454.74	4.70369	2.52316	9.89316	64	88.25	180.1	33	98	2	0	0	0	0	0	1	157	400	1600	890	0	0	0	0	0	1
156	36	1	24.812	0	0	0	0	1	1	3	4.82166	2.66102	20	4.15094	1.54717	1263.27	3.95376	0.756854	8.12685	80	126.34	49.62	39	130	2	0	0	1	0	0	1	189	0	2200	680	0	0	0	0	0	0
157	48	1	18.5911	1	0	0	0	0	1	1	5.9781	3.18605	7.75969	1.30233	0.410853	1004.32	3.16839	0.596947	7.96695	222	27.86	42.45	31	91	4	0	0	1	0	0	1	135	0	600	120	0	0	0	0	0	1
158	54	1	17.3589	0	0	0	0	0	1	2	2.04319	8.13514	3.55039	1.62791	0.20155	318.738	0.531229	0.0900784	7.46008	83	69.67	13.99	27	90	4	0	1	0	0	0	1	159	400	1500	200	0	0	0	0	0	0
159	74	1	20.7157	0	0	0	0	0	0	8	2.27925	4.34426	3.85542	1.68675	0.39759	300.86	0.752151	0.0736604	7.44366	70	71.46	36.09	36	97	2	0	1	0	0	0	0	187	400	3000	760	0	0	0	0	0	1
160	33	1	22.6562	0	0	0	0	0	1	8	6.53763	3.2069	5.54412	0.602941	0.191176	1399.05	0.849892	0.246874	7.61687	46	164.93	31.26	40	121	2	0	1	0	0	1	0	134	0	2000	1200	0	0	0	0	0	1
161	24	1	18.5185	0	0	0	0	0	0	4	3.70792	4.48889	4.10078	1.10853	0.248062	500.569	1.18653	0.129631	7.49963	83	102.51	116.49	26	70	2	0	1	0	0	0	0	94	0	1500	500	0	0	0	0	0	0
162	46	1	22.9819	0	0	0	1	1	1	6	4.04831	8.625	5.21212	1.43939	0.166667	250.995	0.445314	0.0279188	7.39792	388	21.32	10.84	47.4	66	3	0	1	1	0	0	0	76	400	1500	670	0	0	0	0	0	1
163	47	1	26.7299	0	0	0	0	0	0	21	2.72016	3.32877	7.41935	2.70968	0.806452	182.251	0.680041	0.0552757	7.42528	83	109.58	29.06	33	77	3	0	0	1	0	0	0	156	1200	1850	400	1	1	1	0	1	1
164	60	1	23.7387	0	0	0	0	0	1	10	1.87748	4.71875	3.60494	1.92593	0.407407	210.278	0.61957	0.0556927	7.42569	80	81.91	19.72	31	116	2	0	1	0	0	0	1	69	0	1500	620	0	0	0	0	0	0
165	49	1	23.6614	1	0	0	1	0	0	0	3.60386	3.28571	3.91473	1.13953	0.348837	591.034	1.62174	0.215174	7.58517	79	98.57	42.45	40	139	3	0	0	0	0	0	1	155	0	1500	1020	0	0	0	0	0	0
166	65	2	18.3594	1	1	1	0	0	1	15	2.89823	2.97368	3.83333	1.32143	0.440476	269.535	1.07235	0.0974549	7.46745	109	33.6	34.83	41	87	2	0	0	0	0	0	0	160	2000	1600	600	0	0	0	0	0	1
167	46	2	28.9341	0	0	0	1	0	1	7	3.1875	3.01449	7.79012	2.44444	0.802469	1749.94	2.07187	0.921017	8.29102	65	112.7	31.58	37	94	2	0	0	1	0	0	1	150	400	2300	800	0	0	0	0	0	0
168	18	2	19.5312	0	0	0	0	0	1	15	2.39921	3.72059	2.36434	0.984496	0.263566	527.826	0.815731	0.17215	7.54215	64	99.04	77.16	33	79	2	0	0	1	0	0	0	156	1200	1700	850	0	0	0	0	0	1
169	66	2	21.4844	1	0	0	0	0	1	4	5.09677	3.69048	6.2268	1.2268	0.329897	1447.48	1.63097	0.376428	7.74643	56	75.52	14.81	37	115	2	0	0	0	0	0	0	102	800	1700	890	0	0	0	1	0	0
170	33	2	18.9453	0	0	1	0	0	1	11	2.87137	3.76562	5.21429	1.59341	0.428571	631.701	2.23967	0.579638	7.94964	54	99.86	30.19	31	84	4	0	1	0	0	0	1	106	800	1700	500	0	0	0	0	0	1
171	47	1	28.3737	1	1	0	0	0	0	13	2.29562	4.21538	5.28986	2.30435	0.550725	553.245	0.872336	0.155858	7.52586	71	131.31	35.22	36	120	2	0	0	0	0	0	1	108	300	2700	700	0	0	1	0	0	1
172	39	2	20.7031	0	0	0	0	0	0	2	3.25352	3.4918	9.76471	3	0.862745	832.901	1.43155	0.399335	7.76934	66	84.28	77.81	30	104	2	0	1	1	0	0	0	158	400	1700	1200	0	0	0	0	0	0
173	36	2	24.5578	0	0	0	0	0	0	7	5.38554	2.47761	5.17829	1.13178	0.457364	942.47	3.17747	0.56619	7.93619	81	78.72	103.09	22	68	2	0	1	1	0	0	0	212	2400	1200	1400	0	0	0	0	0	1
174	56	2	20.3125	0	0	0	0	0	0	3	7.01695	3.93333	7.42105	1.03509	0.263158	568.373	1.05254	0.0752797	7.44528	53	85.64	125.65	27	77	2	0	0	0	0	0	0	173	0	600	900	0	0	0	0	0	0
175	22	1	18.5911	0	0	0	0	0	0	2	4.80392	1.9125	4.17829	0.868217	0.457364	1811.08	2.83431	0.817307	8.18731	49	161.92	29.2	38	106	2	0	0	0	0	0	1	206	800	2200	1065	0	0	0	0	0	1
176	26	1	19.0311	0	0	0	0	0	1	7	6.00746	2.16129	23.2449	3.53061	1.36735	997.239	4.025	0.9486	8.3186	66	116.14	42.45	36	112	2	0	1	1	0	1	0	180	400	1300	900	0	0	0	0	0	1
177	55	2	20.9572	0	0	0	0	0	1	9	1.59048	3.79518	3.59677	2.08065	0.548387	308.552	0.540762	0.111642	7.48164	40	121.45	2.11	37	90	2	0	0	1	0	1	1	91	0	1500	2150	0	0	0	0	0	1
178	57	1	21.2585	0	0	0	0	0	1	5	3.54733	3.73846	14.8611	5.30556	1.41667	876.189	1.80914	0.343457	7.71346	69	88.23	60.17	26	85	4	0	1	0	0	0	1	179	800	1300	940	0	0	0	0	0	1
179	35	1	20.4529	0	0	0	0	0	1	6	3.41905	3.68421	4.11628	1.20155	0.325581	865.019	1.436	0.317083	7.68708	99	90.76	42.45	30	91	2	0	0	1	0	1	0	120	800	1000	560	0	0	0	0	0	0
180	53	2	20.83	1	0	1	0	0	1	1	40.8571	0.724138	28.3295	0.636364	0.863636	17527.7	31.0514	14.8037	22.1737	58	81.05	194.16	46.4	83	4	1	1	0	0	0	1	166	0	1500	850	0	0	0	0	1	1
181	54	2	22.4996	0	0	0	0	0	1	7	3.09502	6.13889	3.94574	1.18605	0.193798	885.176	0.773756	0.223868	7.59387	57	97.2	42.45	52.1	115	2	0	1	0	0	1	0	83	0	1000	450	0	0	0	0	0	0
182	44	1	25.9516	0	0	0	1	1	1	5	8.32353	2.91429	15.9833	1.93333	0.666667	2863.29	3.32941	0.691044	8.06104	64	137.53	41.49	37	92	2	0	1	0	0	1	1	85	800	1600	650	0	0	0	0	0	0
183	43	2	18.4425	0	0	0	0	0	0	6	5.40164	0.99187	5.34375	1.84375	0.671875	1172.16	2.3227	0.620646	7.99065	56	88.2	69.78	35	102	2	0	1	0	0	0	0	154	0	1500	1000	0	0	0	0	0	1
184	25	2	17.1875	0	0	0	0	0	0	2	4.50617	2.84211	2.40411	0.534247	0.184932	950.802	1.21667	0.18525	7.55525	101	52.06	8.69	34	85	2	0	0	1	0	0	0	54	0	1000	215	0	0	0	0	0	0
185	43	1	21.3068	0	0	0	0	0	0	9	3.83163	5.76471	10.1091	2.63636	0.454545	1088.18	0.957908	0.231478	7.60148	77	101.64	44.26	29	116	2	0	0	0	0	0	0	113	400	1500	550	0	0	0	0	0	0
186	55	2	17.9688	0	0	0	0	0	1	8	3.00797	3.86154	5.05556	1.88889	0.486111	860.279	1.05279	0.25451	7.62451	59	68.86	122.86	31	96	2	0	1	0	0	0	1	94	800	1500	790	0	0	0	0	0	0
187	54	2	28.6048	0	0	0	0	0	1	5	3.62441	5.325	9	2.73684	0.508772	869.859	1.05108	0.134873	7.50487	64	106.12	45.14	28	96	2	0	1	0	0	0	1	85	0	1500	780	0	0	0	0	0	1
188	81	2	20.1771	0	0	0	0	0	1	4	3.1831	6.26471	6.47761	2.02985	0.328358	1072.7	0.700282	0.193976	7.56398	47	76.96	12.97	30	99	2	0	1	0	0	0	0	213	400	1500	1450	0	0	0	0	0	1
189	30	1	19.3698	0	0	0	0	0	0	5	6.20155	1.86957	17.2414	2.7931	1.5	1513.18	5.39535	1.23023	8.60023	67	118.65	121.47	31	95	2	0	0	0	0	0	1	217	2800	3800	2000	0	0	0	0	0	1
190	64	1	20.1951	1	0	0	0	0	1	5	3.34158	4.92683	3.78295	1.17829	0.348837	454.455	1.50371	0.158479	7.52848	94	52.39	42.45	39	121	2	0	0	0	0	0	1	99	0	1500	500	0	0	0	0	0	1
191	53	1	19.4674	0	0	0	0	0	1	7	4.5443	2.22535	4.82022	1.05618	0.47191	1245.14	1.90861	0.327723	7.69772	70	80.53	12.81	34	107	2	0	1	0	0	0	0	127	0	1700	600	0	0	0	0	0	0
192	36	2	25.4767	0	0	0	0	0	1	4	7.61818	4.07407	10.3864	1.36364	0.340909	2026.44	2.28545	0.448691	7.81869	50	134	31	34	99	2	0	0	1	1	1	1	158	400	2800	1150	0	0	0	0	0	0
193	57	1	23.4509	0	0	0	1	0	1	5	3.65306	3.37931	8.31765	2.28235	0.670588	825.592	2.08224	0.397507	7.76751	72	100.06	36.38	35	127	2	0	1	0	0	0	1	200	0	1800	855	0	0	0	0	0	0
194	26	2	23.6915	0	0	0	0	0	1	6	4.3787	3.75556	10.2449	2.32653	0.632653	976.45	1.3574	0.25397	7.62397	49	166.1	16.72	39	100	2	0	1	1	0	1	1	74	0	1700	905	0	0	0	0	0	0
195	47	2	26.1427	0	0	0	0	0	0	2	2.09396	7.45	3.33654	1.59615	0.211538	575.839	0.460671	0.0978121	7.46781	43	130.25	4.14	40	110	1	0	0	0	0	0	0	66	0	2200	650	0	0	0	0	0	0
196	49	1	29.3848	0	0	0	0	0	1	4	3.51232	3.02985	2.18605	2.18605	0.72093	730.562	3.26645	0.195455	7.56546	62	143.54	40.81	37	145	2	0	0	0	0	0	1	167	0	2200	1370	0	0	0	0	0	0
197	46	1	24.093	1	0	0	0	0	1	3	5.10204	2.72222	8.5	1.66071	0.625	1403.06	1.78571	0.349714	7.71971	91	85.87	21.57	36	126	2	0	0	0	0	0	1	94	0	1700	810	0	0	0	0	0	0
198	27	1	19.8352	0	0	0	0	0	1	6	4.3787	3.01786	7.39063	1.6875	0.5625	1317.99	1.57633	0.329141	7.69914	152	52.71	44.53	34	111	2	0	0	0	0	0	1	117	400	1600	360	0	0	0	0	0	1
199	52	1	22.1453	0	0	0	1	1	1	10	1.69429	8.13953	4.92929	2.89899	0.353535	515.063	0.593	0.173867	7.54387	75	101.25	0.68	60.3	117	2	0	0	1	0	0	1	123	0	1800	1100	1	0	0	0	0	0
200	71	2	24.0346	1	0	0	0	0	1	1	15.5088	0.982759	17.0533	1.10667	1.12	1907.58	13.0274	2.21245	9.58245	37	126.53	133.62	33	90	3	0	1	1	0	0	1	122	800	2300	620	0	0	0	0	0	1
201	19	2	25	0	0	0	0	0	1	1	3.47343	7.13793	8.40741	2.30864	0.320988	864.884	0.903092	0.267136	7.63714	51	171.21	18.78	29	104	2	0	1	0	0	0	0	124	0	1500	1020	0	0	0	0	0	1
202	61	1	25.4028	1	0	0	0	0	1	6	4.76774	2.92453	6.92424	1.45455	0.5	1115.65	1.57335	0.26565	7.63565	63	107.31	11.19	34	125	2	0	0	0	0	0	1	215	0	1900	1620	0	0	0	0	0	0
203	61	1	20.0155	1	0	0	0	1	1	7	5.13462	4.72727	11.8095	2.30159	0.492063	1160.42	1.59173	0.393462	7.76346	102	48.29	5.95	35	137	3	0	1	0	0	0	1	140	0	1300	800	1	0	0	1	0	1
204	24	2	20.1362	0	0	0	0	0	1	4	1.07143	7	1.90351	1.7807	0.254386	280.714	0.310714	0.062	7.432	53	121.68	1.07	39	110	2	0	0	0	0	0	0	100	0	2000	650	0	0	0	0	0	0
205	49	2	17.9982	0	0	0	0	0	1	5	12.6571	2.33333	15.1786	1.20238	0.511905	5050.2	5.44257	1.58464	8.95464	39	118.81	152.39	25	72	2	0	1	1	0	0	1	192	800	2700	1000	0	0	0	0	0	1
206	21	1	17.5771	0	0	0	0	0	0	18	8.12	1.72414	31.3125	3.875	2.25	487.2	5.8464	0.464928	7.83493	103	31.65	28.46	28	65	4	0	1	0	0	0	0	212	800	1600	240	0	0	0	0	0	1
207	22	2	15.2344	0	0	0	0	0	1	4	2.16216	7.21951	2.64341	1.22481	0.170543	611.892	0.475676	0.132253	7.50225	43	103.96	33.33	38	99	2	0	0	1	0	1	0	110	0	1700	1350	0	0	0	0	0	0
208	57	1	18.8272	0	0	0	1	1	1	5	4.08197	3.05	12.525	3.075	1	1032.74	1.63279	0.427082	7.79708	73	68.77	87.16	30	87	2	0	1	1	0	1	1	171	400	2200	460	0	0	0	0	0	1
209	19	1	16.358	0	0	0	0	0	1	0	2.69388	3.88889	7.21705	2.5814	0.658915	1438.53	2.2898	1.17306	8.54306	74	124.44	42.45	28	99	2	0	0	0	0	0	1	239	1200	2700	2420	0	0	0	0	0	0
210	39	1	19.1512	0	0	0	1	0	1	6	3.91398	3.72	40.6	10.3333	2.8	927.613	1.64387	0.294677	7.66468	75	121.31	18.39	37	134	2	0	1	1	0	1	0	134	0	1900	1040	0	0	0	0	0	0
211	49	1	21.4692	0	1	0	0	0	1	2	5.96296	3.85714	6.07353	1.01471	0.264706	1335.7	1.07333	0.182026	7.55203	55	131.47	29.94	27	92	2	0	1	0	0	0	1	250	400	1700	1030	0	0	0	0	0	1
212	51	2	17.2635	0	0	0	0	0	1	4	9.34444	1.83673	15.6	1.66667	0.916667	990.511	5.13944	0.61152	7.98152	79	72.44	11.29	30	76	2	0	1	0	0	0	1	159	400	2200	1200	0	0	0	0	0	0
213	56	1	20.7673	0	0	0	0	0	1	0	5.63448	2.63636	5.36434	0.984496	0.372093	1132.53	2.70455	0.551214	7.92121	73	79.65	56.89	39	117	4	0	1	0	0	0	1	142	400	1850	1500	1	0	0	0	0	0
214	49	2	26.9531	1	0	0	0	0	0	2	5.76978	3.75676	5.03101	0.875969	0.232558	1096.26	1.73094	0.293684	7.66368	50	105.24	85.95	35	113	2	0	1	0	0	0	0	113	400	2200	1200	0	0	0	0	0	0
215	71	1	18.4804	1	0	0	0	0	1	10	2.08754	4.24286	5.1791	2.47761	0.58209	373.67	0.814141	0.155391	7.52539	76	71.77	32.96	35	110	2	0	1	0	0	0	0	119	0	1700	850	0	0	0	0	0	0
216	63	1	24.2215	1	1	0	1	1	0	6	2.51969	2.82222	8.86364	3.52273	1.25	554.331	1.38583	0.262559	7.63256	66	104.59	8.98	38	110	2	0	1	0	0	0	0	164	400	1600	550	0	0	0	0	0	0
217	73	1	21.8724	0	0	0	1	1	1	4	9.89535	1.65385	12.266	1.23404	0.744681	1850.43	6.92674	1.11546	8.48546	84	71.38	9.04	27	118	2	0	0	0	0	0	1	170	400	2200	1850	0	0	0	0	0	0
218	37	1	17.3388	0	0	0	0	0	1	7	8.06667	1.875	11.6618	1.48529	0.794118	1452	4.356	0.718987	8.08899	52	133.72	9.23	36	112	2	0	1	1	0	0	0	205	0	1600	1520	0	0	0	0	0	0
219	30	1	16.6043	0	0	0	0	0	1	6	10.2143	1.61538	18.4146	1.80488	1.12195	2574	4.69857	1.30867	8.67867	54	132.07	74.46	30	97	2	0	1	1	0	0	1	122	800	1700	600	0	0	0	0	0	0
220	36	1	37.2615	0	1	0	0	0	1	0	2.80169	4.64706	7.05714	2.51429	0.542857	1031.02	1.06464	0.308281	7.67828	71	177.28	128.03	40	145	2	0	1	0	0	0	1	76	0	2000	800	0	0	0	0	0	0
221	40	1	23.1837	0	0	0	0	0	0	3	6.22835	2.11667	14.5556	2.33333	1.11111	1943.24	4.35984	0.953102	8.3231	83	104.57	72.15	39	117	2	0	0	0	0	0	0	93	0	1700	565	0	0	0	0	0	0
222	66	1	23.4375	1	0	0	0	0	1	3	4.19231	5.6875	7.26829	1.73171	0.304878	905.538	1.04808	0.188624	7.55862	94	57.74	64.95	30	114	2	0	0	1	0	0	1	153	0	2200	350	0	0	0	1	0	1
223	64	1	20.0474	0	0	0	1	0	1	3	4.87943	2.47368	25.4211	4.47368	1.81579	1068.6	3.36681	0.898174	8.26817	79	70.56	17.79	33	105	3	0	0	1	0	1	1	165	0	2200	1330	0	0	0	0	0	0
224	66	1	21.7181	0	0	0	0	1	0	8	12.0833	1.26316	16.7829	1.37984	1.10853	2984.58	17.2792	4.45629	11.8263	189	31.11	42.45	28	98	4	0	0	0	0	0	1	359	0	3100	250	1	1	1	0	1	1
225	42	1	26.5731	1	0	0	0	0	1	2	5.77612	3.26829	10.988	1.79518	0.554217	849.09	2.65701	0.390663	7.76066	62	144.92	69.71	30	105	3	0	1	0	0	0	1	193	800	2200	950	0	0	0	0	0	1
226	38	1	21.3068	1	0	0	0	0	1	7	12.0794	1.65789	14.1667	2.80556	1.61111	3056.08	7.00603	0.738286	8.10829	85	96.82	53.06	27	86	2	0	1	0	0	0	1	181	800	2000	880	0	0	0	0	0	0
227	52	1	20.9877	0	0	0	1	1	1	0	5.05747	2.9	5.24806	1.07752	0.302326	1345.29	1.97241	0.677	8.047	99	73.89	42.45	27	121	3	0	0	1	0	0	1	101	0	1800	415	0	0	0	0	0	1
228	47	1	20.1956	0	0	0	0	0	1	2	1.7625	4.50704	6.25	3.54412	0.779412	523.462	0.934125	0.235742	7.60574	52	124.62	14.64	31	112	2	0	0	0	0	0	1	163	400	2700	1350	0	0	0	0	0	0
229	26	1	19.7531	0	0	0	0	0	1	4	10	2.60606	12.3443	1.22951	0.47541	1520	2.9	0.375624	7.74562	57	156.48	78.83	25	92	3	0	1	0	0	0	1	214	1200	2500	2500	0	0	0	0	0	1
230	44	1	16.4644	0	0	0	0	0	0	4	6.20721	2.92105	24.1714	3.17143	1.08571	906.252	2.35874	0.463395	7.83339	65	92.08	64.82	25	75	2	0	1	1	0	0	0	168	400	1500	2050	0	0	0	0	0	0
231	29	2	16.8962	0	0	0	0	0	1	5	4.12921	3.70833	6.45588	1.55882	0.426471	673.062	1.19747	0.153897	7.5239	50	106.11	40.91	36	100	2	0	0	1	0	1	1	139	400	2900	800	0	0	0	0	0	0
232	42	1	18.0697	0	0	0	0	0	1	8	5.9771	1.65823	15.2264	2.54717	1.5283	1679.56	4.84145	1.31399	8.68399	54	113.15	115.8	28	70	2	0	0	0	0	0	1	160	0	2400	1000	0	0	0	0	0	0
233	48	1	22.0522	1	0	0	0	1	1	1	5.42759	2.58929	4.91473	0.906977	0.348837	1514.3	2.44241	0.612138	7.98214	52	142.75	42.45	39	138	2	0	0	0	0	0	0	150	0	2850	250	0	0	0	0	0	1
234	32	1	21.79	0	0	0	0	0	1	4	4.65644	3.13462	13.85	2.975	0.95	1774.1	1.76945	0.494861	7.86486	102	79.61	132.78	26	68	2	0	0	0	0	0	1	118	400	2100	1000	0	0	0	0	0	0
235	44	1	26.5731	1	0	1	0	0	1	4	1.98658	5.96	2.86207	1.43966	0.241379	341.691	0.556242	0.0891275	7.45913	75	117.36	0.92	42	157	2	0	0	0	0	0	1	91	0	2200	1000	0	0	0	0	0	0
236	64	2	18.7305	0	0	0	0	0	0	6	2.39904	3.64912	4.60656	3.54098	0.934426	813.274	1.36745	0.231014	7.60101	41	86.68	14.21	32	94	2	0	1	1	0	0	0	63	800	1600	330	0	0	0	0	0	1
237	49	1	26.3329	0	1	0	0	1	1	4	2.81435	4.01695	3.91	1.39	0.34	413.709	0.956878	0.116805	7.48681	64	133.84	15.15	35	121	2	0	1	0	0	0	1	108	0	1500	460	0	0	0	0	0	0
238	25	2	16.901	0	0	0	0	0	1	3	5.07792	2.48387	12.0274	2.36986	0.958904	1096.83	3.55455	0.777657	8.14766	53	112.73	44.83	34	107	2	0	1	0	0	0	0	142	0	1800	1215	0	0	0	0	0	0
239	36	1	24.0882	0	0	0	0	0	1	7	3.68528	5.9697	9.36842	2.53947	0.421053	1345.13	1.17929	0.274319	7.64432	63	129.16	78.12	36	120	2	0	0	0	0	0	1	203	0	2000	820	0	0	0	0	0	1
240	57	1	22.4913	0	0	1	0	0	1	17	1.63056	7.65957	6.30986	3.87324	0.507042	373.397	0.587	0.146222	7.51622	67	98.44	0.7	35	128	2	0	0	1	0	1	1	113	400	1500	300	0	0	0	0	0	1
241	19	1	22.4913	0	0	0	0	0	1	1	3.37209	3.83929	11.4729	3.41085	0.883721	1025.12	3.84419	1.07937	8.44937	82	117.26	42.45	31	108	2	0	1	0	0	0	1	189	0	1500	1600	0	0	0	0	0	0
242	63	1	19.2672	0	0	0	1	0	1	8	3.93889	2.16867	3.64341	0.922481	0.426357	799.594	2.16639	0.368428	7.73843	73	73.5	42.45	32	101	2	0	0	0	0	0	1	108	400	3100	700	0	0	0	0	0	0
243	64	1	19.0311	0	1	0	0	0	1	3	10.0833	1.3125	4.39535	0.434109	0.333333	1431.83	4.33583	0.6048	7.9748	65	78.62	42.45	33	106	3	0	0	0	0	0	1	118	0	2100	440	0	0	0	0	0	1
244	25	1	29.0612	1	0	0	1	0	1	4	2.32155	5.89583	4.21705	1.82171	0.310078	571.102	0.928622	0.249125	7.61913	90	139.02	42.45	47	144	2	0	0	0	0	0	0	71	0	1500	540	0	0	0	0	0	1
245	47	1	21.3839	0	0	0	1	0	0	2	2.25087	5.41509	7.0625	3.14062	0.578125	796.808	0.832822	0.267105	7.63711	89	78.24	19.3	33	118	2	0	1	1	0	0	0	105	0	1900	1100	0	0	0	0	0	1
246	37	1	24.2215	0	0	0	0	0	1	0	2.40636	6.15217	7.38806	3.23881	0.522388	493.304	0.842226	0.128735	7.49873	108	81.61	14.85	40	127	2	0	1	0	0	0	1	68	0	1700	430	0	0	0	0	0	0
247	18	2	18.4911	0	0	0	0	0	1	5	13.7097	0.861111	22.7727	1.65152	1.93939	3838.71	17.5484	3.83992	11.2099	50	114.1	53.98	35	76	3	0	1	1	0	1	0	173	800	1800	1000	0	0	0	0	0	1
248	23	2	15.9439	0	0	0	0	0	1	6	1.81098	7.62791	1.35075	1.10448	0.126866	298.811	0.307866	0.035593	7.40559	54	101.31	0.16	55.3	123	2	0	0	1	0	0	1	167	0	2300	1000	0	0	0	0	0	0
249	55	1	23.1241	0	0	0	1	0	1	12	2.67969	4.12903	3.69231	1.4	0.338462	455.547	0.589531	0.093	7.463	63	131.95	1.39	38	107	2	0	1	1	0	1	0	145	0	2300	880	0	0	0	0	0	1
250	55	1	23.4568	0	0	0	1	0	1	5	2.18947	4.83051	4.72414	2.16092	0.448276	352.505	0.853895	0.110609	7.48061	70	112.82	7.31	37	133	3	0	0	0	0	0	1	166	0	1800	450	1	0	1	0	0	1
251	43	1	27.102	0	0	0	0	0	1	23	3.13208	3.53333	2.03101	0.651163	0.186047	316.34	0.751698	0.0741509	7.44415	79	124.59	41.88	26	87	3	0	1	1	0	1	1	115	400	2300	170	0	0	0	0	0	1
252	28	1	18.9388	0	0	0	0	0	1	7	8.55789	1.41791	15.7164	1.83582	1.29851	2028.22	7.44537	1.33676	8.70676	76	104.49	102.7	36	115	2	0	1	1	0	0	1	212	400	1800	200	0	0	0	0	0	0
253	50	1	22.0932	1	0	0	1	0	1	5	6.47107	1.95161	16.4237	2.52542	1.30508	2245.46	4.98273	1.43989	8.80989	74	104.08	9.92	37	138	2	0	0	0	0	1	1	110	0	2400	760	0	0	0	0	0	0
254	17	1	16.901	0	0	1	0	0	0	8	12.9286	1.33333	9.46667	4.05	0.883333	4641.36	6.85214	1.3632	8.7332	159	47.29	153.62	34	76	3	0	1	0	0	0	1	198	2000	2000	2500	1	0	0	0	1	1
255	44	1	19.0451	0	0	0	1	1	1	3	6.15625	2.41509	15.0204	2.44898	1.02041	3318.22	3.07812	1.5847	8.9547	62	107.89	52.37	33	106	2	0	0	0	0	0	0	125	0	2200	770	0	0	0	1	0	0
256	34	2	16.0156	0	0	0	0	0	1	12	3.37895	1.84466	3.29365	0.97619	0.52381	804.189	2.23011	0.472445	7.84244	47	96.09	1.55	38	107	2	0	1	1	0	1	0	143	0	1700	1000	0	0	0	0	0	1
257	25	2	17.4472	0	0	0	0	0	1	9	3.25463	4.07547	4.92308	1.51282	0.371795	953.606	0.943843	0.226133	7.59613	52	109.16	27.8	38	93	2	0	0	0	0	0	1	163	0	2700	800	0	0	0	0	0	0
258	42	1	31.5886	1	0	0	0	0	0	8	2.78423	4.15517	2.43411	0.875969	0.209302	264.502	0.751743	0.0604548	7.43045	124	83.09	3.64	38	101	2	0	1	1	0	1	0	98	400	3450	700	0	0	0	0	0	1
259	45	2	22.6562	0	0	0	0	0	0	3	1.9557	3.09804	1.22472	0.707865	0.224719	320.734	0.391139	0.0422203	7.41222	50	114.51	6.42	37	111	2	0	1	0	0	0	0	62	0	2200	700	0	0	0	0	0	0
260	33	1	28.7132	0	0	0	1	0	1	5	2.24382	4.16176	1.79528	0.799213	0.192913	446.519	1.09947	0.219138	7.58914	78	154.28	62.81	39	136	2	0	1	0	0	0	0	110	0	2600	1420	0	0	0	0	0	0
261	47	2	22.3922	0	0	0	0	0	1	5	4.09497	3.44231	3.90909	0.954545	0.272727	1101.55	0.982793	0.199866	7.56987	48	112.54	7.41	34	101	2	0	1	1	0	0	0	135	0	1300	750	0	0	0	0	0	0
262	31	1	18.8739	0	0	0	0	0	1	11	5.47917	3.89189	4.5814	0.837209	0.217054	1380.75	1.53417	0.349265	7.71926	61	130.63	1.56	39	124	2	0	1	1	1	1	0	162	0	2400	1300	0	0	0	0	0	0
263	16	2	15.2416	0	0	0	0	0	1	1	3.68342	5.10256	11.2708	3.0625	0.604167	1278.15	1.06819	0.286268	7.65627	48	107.38	22.85	34	93	2	0	1	1	0	0	0	149	0	2900	1200	0	0	0	0	0	0
264	58	2	21.9671	0	0	0	0	0	1	5	6.44915	2.45833	10.5833	1.51389	0.611111	1709.03	2.83763	0.867905	8.23791	68	77.69	34.87	30	79	2	0	1	0	0	0	1	113	800	1700	500	0	0	0	0	0	1
265	48	2	25.0361	0	0	1	0	0	1	36	3.03738	1.92793	7.45946	2.45946	1.27027	637.85	1.42757	0.300634	7.67063	63	94.84	5.3	33	104	3	0	1	0	0	0	1	214	0	3900	1070	0	1	0	0	1	1
266	48	1	21.2031	0	0	1	1	1	1	11	1.02227	7.36066	6.64286	6.5	0.892857	154.363	0.511136	0.0707546	7.44075	243	28.7	7.21	26	111	2	0	1	0	0	0	1	220	0	3200	730	0	0	0	0	0	1
267	24	1	23.1837	0	0	0	0	0	0	3	4.13143	1.84211	18.3529	4.44118	2.42647	1660.83	6.81686	2.57445	9.94445	64	157.32	78.1	34	84	2	0	1	1	0	0	0	46	400	1600	600	0	0	0	0	0	1
268	59	1	26.2596	0	0	0	1	1	1	5	1.68421	6.97959	2.77519	1.64341	0.232558	303.158	0.505263	0.0820678	7.45207	68	109.22	2.77	53.9	141	1	0	0	0	0	0	0	131	0	2300	750	0	0	0	0	0	1
269	44	1	24.7245	0	1	0	1	1	1	8	1.59942	4.88732	6.10526	3.80702	0.77193	417.45	0.703746	0.142409	7.51241	50	190.12	26.2	28	119	2	0	1	0	0	0	1	119	0	2400	570	0	0	0	0	0	1
270	40	2	23.1473	0	0	0	0	0	1	2	3.64179	4.2766	6.288	1.72	0.4	1216.36	1.8209	0.514615	7.88461	62	103.07	73.4	32	101	2	0	0	1	1	0	1	137	0	2400	1320	0	0	0	0	0	0
271	33	2	20.3244	0	0	0	0	0	1	4	3.83607	4.575	10.8929	2.58929	0.571429	847.77	1.22754	0.293333	7.66333	60	100.07	13.88	31	102	2	0	1	1	0	0	1	137	0	2300	600	0	0	0	0	0	0
272	61	1	25.6489	0	0	0	0	1	1	5	4.56897	2.71875	4.03876	0.945736	0.348837	881.81	2.05603	0.287448	7.65745	74	97.88	14.14	40	113	2	0	0	0	0	0	1	188	800	3200	1000	0	0	0	0	0	1
273	19	1	18.9388	0	0	0	0	0	1	6	2.20641	4.46032	2.55238	1.1619	0.257143	370.676	0.59573	0.0901281	7.46013	62	142.99	0.68	43	140	1	0	1	0	0	0	0	105	0	3200	1000	0	0	0	0	0	0
274	61	1	23.8291	0	0	0	0	0	0	12	6.93277	2.28846	27.1667	3.91667	1.72222	928.992	4.29832	0.641042	8.01104	71	102.7	59.68	28	81	2	0	1	0	0	0	1	267	1500	2900	790	0	0	1	0	0	1
275	50	1	23.3887	0	1	0	1	1	1	11	3.49419	2.73016	10.5319	2.38298	0.87234	401.831	1.43262	0.235701	7.6057	72	106.97	32.98	33	114	4	0	0	0	0	0	1	115	800	2300	800	0	0	0	0	0	1
276	42	1	26.7036	0	0	0	1	0	0	1	7.05932	3.02564	9.55039	1.34884	0.449612	1863.66	4.09441	0.977247	8.34725	191	49.55	42.45	32	103	2	0	1	0	0	0	0	128	400	2100	250	0	0	0	0	0	1
277	33	1	25.3515	0	0	0	0	0	1	7	3.51244	3.46552	12.3265	3.5102	1.02041	902.697	1.75622	0.348577	7.71858	80	122.63	70.5	40	128	2	0	1	0	0	1	0	126	0	1900	820	0	0	0	0	0	0
278	54	1	22.0581	0	0	0	1	1	1	8	2.79358	3.96364	28.902	2.56863	1.11765	315.674	1.59234	0.446257	7.81626	97	68.28	7.03	31	118	4	0	0	0	0	0	1	200	0	1900	550	0	0	0	0	0	1
279	29	1	17.3987	0	0	0	1	0	1	6	9.02151	1.78846	15.6098	1.73171	0.97561	784.871	3.6086	0.28628	7.65628	48	161.14	28.68	22	76	2	0	1	0	0	0	1	209	1200	1500	735	0	0	0	0	0	0
280	60	1	22.1297	1	0	0	1	0	1	5	6.20611	3.9697	14.88	2.38667	0.6	1594.97	2.79275	0.534147	7.90415	80	81.91	97.08	33	113	2	0	0	1	0	1	1	94	0	1600	440	0	0	0	0	0	1
281	30	2	17.8257	0	0	0	0	0	1	3	5.66667	4.45714	7.65891	1.48062	0.333333	1286.33	2.43667	0.4655	7.8355	53	95.97	92.4	35	99	2	0	0	0	0	0	1	176	0	1700	1200	0	0	0	0	0	0
282	53	1	23.8754	1	1	0	1	1	1	2	5.72973	4.48485	17.2286	3.11429	0.685714	469.838	1.37514	0.121007	7.49101	83	88.42	76.32	25	77	4	0	1	0	0	0	1	150	400	1500	470	0	0	0	0	0	1
283	46	2	17.1029	0	0	0	0	0	1	5	12.8939	1.2	3.67442	0.27907	0.232558	863.894	3.86818	0.2765	7.6465	60	74.89	25.43	35	104	3	0	1	1	0	1	1	108	400	1600	1105	1	0	0	0	0	0
284	62	2	25.7117	1	1	1	0	0	1	8	11.9351	2.02632	28.3846	2.46154	1.23077	1109.96	5.72883	0.655574	8.02557	113	50.21	110.44	27	84	2	0	1	0	0	1	1	153	1200	1600	25	0	0	0	0	1	1
285	27	2	23.833	0	0	0	0	0	0	4	4.08021	4.79487	10.8986	2.66667	0.550725	954.77	1.55048	0.345035	7.71504	42	162.15	75.92	30	92	2	0	0	1	0	0	0	58	400	1600	250	0	0	0	0	0	0
286	47	1	20.4152	0	0	0	1	0	1	3	3.45366	3.15385	4.50388	1.30233	0.410853	694.185	1.83044	0.405283	7.77528	94	71.36	11	36	110	3	0	1	1	1	0	1	221	800	1700	1450	0	0	0	1	0	0
287	27	2	22.3133	0	1	0	0	0	0	8	4.34896	3.55556	12.8837	3.32558	0.930233	1243.8	1.73958	0.420694	7.79069	57	113.3	40.99	29	86	3	0	1	0	0	0	0	52	0	1700	450	0	0	0	0	0	0
288	39	1	20.2449	0	0	0	0	0	1	7	9.25806	3.44444	20.8958	2.22917	0.645833	1185.03	2.87	0.378552	7.74855	376	20.36	56.48	61.8	77	3	0	1	1	0	1	0	129	400	2600	200	0	1	0	1	1	0
289	23	1	22.0688	0	0	0	0	0	1	6	1.5814	7.64444	2.77519	1.75969	0.224806	392.186	0.458605	0.107712	7.47771	79	141.22	0.87	46	149	2	0	1	0	0	0	1	77	0	2700	765	0	0	0	0	0	0
290	14	2	17.6898	0	0	0	0	0	0	2	5.12579	3.78571	6.04651	1.21705	0.325581	1727.39	2.15283	0.659321	8.02932	58	106.1	110.11	37	113	2	0	1	0	0	0	1	161	800	2100	1000	0	0	0	0	0	1
291	53	1	27.7778	1	0	0	1	1	1	0	6.888	1.98413	7.1938	1.23256	0.511628	1542.91	4.54608	1.02897	8.39897	124	77.19	42.45	32	115	4	0	1	0	0	0	1	207	600	2600	1000	0	0	0	1	0	1
292	67	2	26.5625	0	0	0	0	0	1	10	5.92086	3.75676	9.66667	1.63158	0.438596	645.374	1.48022	0.176003	7.546	66	78.15	49.17	44	87	2	0	1	0	0	0	0	221	400	2900	800	0	1	0	1	0	1
293	44	2	25.3906	0	1	0	0	0	1	2	8.58586	2.10638	5.68992	0.666667	0.317829	1888.89	3.5202	0.662083	8.03208	68	95.35	42.45	26	93	3	0	0	0	0	0	1	156	0	2100	600	1	0	0	0	0	1
294	69	1	27.5482	1	0	0	1	1	1	6	1.51051	3.7	4.08451	2.50704	0.676056	229.598	0.725045	0.117568	7.48757	106	61.41	10.09	40	115	3	0	1	0	0	0	0	100	400	2300	135	0	0	0	0	0	1
295	14	1	15.625	0	0	0	0	0	1	4	0.825	14.8571	3.07383	3.73154	0.248322	219.45	0.30525	0.0678192	7.43782	87	71.38	0.22	35	127	3	0	0	0	0	0	1	89	400	1200	320	0	0	0	0	0	0
296	60	1	17.4329	0	0	0	0	0	1	4	10	1.58491	7.66216	0.77027	0.486486	2610	3.6	0.822825	8.19283	64	82.52	41.1	28	93	2	0	1	1	0	1	1	82	400	1700	700	0	0	0	0	0	0
297	52	1	24.623	0	0	0	1	0	1	4	6.1875	2.61224	6.52703	1.05405	0.405405	1107.56	1.85625	0.314327	7.68433	78	99.3	42.36	35	107	2	0	0	0	0	0	0	133	400	1500	600	0	0	0	0	0	0
298	22	1	16.4121	0	0	0	0	0	1	5	4.96078	3.47727	5.94574	1.13953	0.325581	1870.22	2.08353	0.794071	8.16407	72	104.18	51	29	101	2	0	1	0	0	0	0	157	400	2200	630	0	0	0	0	0	1
299	62	1	27.6817	1	0	0	0	1	1	7	2.35154	3.75641	7.6124	1.17054	0.751938	350.379	2.28099	0.418272	7.78827	73	104.5	81.96	36	132	2	0	0	1	0	1	1	204	0	2300	800	0	0	0	0	0	1
300	62	1	25	0	0	0	0	0	1	8	5.27742	2.5	7.39706	1.55882	0.617647	976.323	2.21652	0.36216	7.73216	71	85.95	63	36	117	2	0	0	0	0	0	1	84	0	1700	1300	0	0	0	0	0	0
301	68	1	24.9135	1	0	0	1	1	1	16	3.12705	5.08333	5.83562	2.08219	0.410959	565.996	0.938115	0.150846	7.52085	71	89.26	38.63	34	100	2	0	0	1	0	0	1	175	800	2200	700	0	0	0	0	0	0
302	37	1	20.984	0	0	0	0	0	1	4	3.36449	4.45833	4.21176	1.29412	0.294118	477.757	0.841121	0.112419	7.48242	80	102.31	9.89	38	115	2	0	0	0	0	0	1	131	400	2200	1040	0	0	0	0	0	0
303	54	2	26.398	1	0	0	0	0	1	7	2.27437	3.55128	3.78571	1.77143	0.5	443.502	0.796029	0.194014	7.56401	42	151.07	4.58	36	108	2	0	0	1	0	1	1	253	0	1600	930	0	0	0	0	0	0
304	65	1	16.8534	0	0	0	1	0	1	6	4.14607	3.17857	3.02222	0.733333	0.22963	961.888	1.28528	0.256719	7.62672	60	82.52	2.3	41	136	2	0	0	0	0	0	1	147	0	2200	1200	0	0	0	0	0	0
305	38	1	17.1029	0	0	0	1	0	1	14	2.18113	2.84946	1.88	0.864	0.304	431.864	0.82883	0.164943	7.53494	95	60.38	80.83	33	92	2	0	0	1	0	1	0	149	400	1700	1000	0	0	0	0	0	1
306	45	1	24.4999	0	0	0	1	0	1	14	2.749	6.4359	6.48113	2.35849	0.358491	395.857	1.04462	0.11742	7.48742	76	119.96	26.87	36	128	2	0	1	0	0	0	1	117	800	2400	700	0	0	0	0	0	1
307	21	2	15.5238	0	0	0	0	0	1	2	2.01613	4.92063	3.49485	1.73196	0.350515	651.21	0.685484	0.234238	7.60424	51	113.96	12.98	39	98	2	0	1	1	0	1	0	122	400	1800	850	0	0	0	0	0	0
308	19	1	17.5064	0	0	0	0	0	1	8	4.69939	3.01852	11.7209	2.48837	0.837209	906.982	1.69178	0.267151	7.63715	100	73.96	94	35	123	2	0	0	0	0	0	1	143	0	2200	500	0	0	0	0	0	0
309	63	1	21.9354	1	0	0	0	0	1	6	4.01685	3.70833	6.05882	1.5	0.397059	682.865	1.08455	0.144431	7.51443	75	87.23	14.82	34	104	2	0	1	1	0	1	1	203	1200	3100	2170	0	0	0	0	0	1
310	53	1	24.7252	1	0	0	0	0	1	6	8.28889	2.19512	7.88372	1.90698	0.511628	3555.93	3.64711	1.01926	8.38926	76	103.56	60.02	36	120	2	0	0	0	0	0	1	135	400	1800	500	0	0	0	0	0	0
311	49	2	22.5896	0	0	0	0	0	1	3	0.462322	1.74113	0.543478	1.17391	0.673913	142.395	0.14332	0.0502546	7.42025	70	85.1	16.94	33	80	2	0	0	1	0	1	1	134	800	2700	540	0	0	0	1	0	0
312	53	2	25	0	0	0	0	0	1	6	1.06335	9.82222	1.97692	1.85385	0.192308	237.127	0.265837	0.0470973	7.4171	50	115.72	1.72	44	133	2	0	0	0	0	0	1	133	0	2300	2800	0	0	0	0	0	0
313	32	2	20.9572	0	0	0	0	0	0	2	3.50505	3.35593	4.28829	1.22523	0.369369	644.929	1.43707	0.255309	7.62531	56	110.22	4.09	39	112	1	0	1	0	0	0	0	53	400	1700	600	0	0	0	0	0	0
314	55	1	20.202	0	0	0	0	0	1	8	2.87069	4.14286	10.0816	3.5102	0.857143	548.302	1.20569	0.166938	7.53694	67	85.3	8.81	32	111	2	0	1	0	0	0	1	302	400	1500	1300	0	0	0	0	0	1
315	32	1	20.8307	0	0	0	1	1	1	11	2.31769	3.84722	4.56589	1.96124	0.511628	820.462	1.52968	0.520531	7.89053	64	136.16	42.45	31	125	3	0	1	1	0	0	0	123	0	2300	1200	0	0	0	1	0	1
316	27	2	23.8751	0	0	0	0	0	1	7	2.99091	2.75	3.88298	1.29787	0.468085	669.964	1.316	0.305273	7.67527	71	107.5	3.68	34	105	2	0	0	0	0	0	1	115	0	1700	1050	0	0	0	0	0	0
317	56	1	20.9024	0	0	0	0	0	1	7	10.84	0.862069	7.43902	0.682927	0.792683	2471.52	7.046	1.20292	8.57292	79	90.99	65.06	33	112	2	0	1	1	1	1	0	139	0	1800	950	0	0	0	0	0	1
318	42	1	19.5717	0	0	0	0	0	0	16	2.98718	4.58824	3.40625	1.14062	0.25	445.09	0.477949	0.0665179	7.43652	99	62.93	8.7	37	96	2	0	0	0	0	0	1	232	0	2300	1450	1	0	0	0	0	1
319	66	1	24.7405	1	0	0	1	1	1	8	2.71901	3.40845	6.76562	2.48438	0.734375	970.686	1.27793	0.44463	7.81463	80	80.85	13.07	40	135	2	0	0	0	0	0	1	116	0	2200	700	0	0	0	0	0	0
320	48	1	25.7117	0	0	0	0	0	1	0	14.1667	0.923077	12.6279	0.883721	0.968992	6205	17.7083	7.94137	15.3114	184	42.79	23.57	30	114	3	0	0	0	0	0	1	144	400	1700	450	0	0	0	1	1	1
321	71	2	30.2978	1	0	0	0	0	1	23	3.55224	2.75342	5.9	1.65714	0.6	813.463	1.49194	0.31499	7.68499	56	89.62	36.62	33	87	3	0	1	1	0	0	1	171	400	2200	900	0	0	0	1	0	1
322	42	1	26.1493	1	0	0	0	0	1	0	3.82234	4.80488	4.15504	1.08527	0.224806	1097.01	1.10848	0.267728	7.63773	72	134.78	29.5	33	89	4	0	0	1	0	0	1	175	600	3200	2400	0	0	0	0	0	1
323	28	2	18.1554	0	0	0	0	0	1	7	1.79085	3.32609	2.21831	1.23944	0.373239	451.294	0.94915	0.189412	7.55941	46	107.53	0.43	37	103	2	0	0	0	0	0	0	94	0	1700	700	0	0	0	0	0	0
324	21	1	19	0	0	0	0	0	1	6	1.18342	6.74576	5.24691	4.4321	0.654321	255.618	0.627211	0.132305	7.50231	70	157.95	22.86	41	125	3	0	0	0	0	0	1	281	400	1800	900	0	0	1	0	1	1
325	45	1	22.8571	0	0	0	1	0	0	7	6.39394	6	8.08772	1.26316	0.210526	1144.52	0.767273	0.145983	7.51598	50	162.59	82.94	36	84	2	0	0	0	0	0	1	317	400	2400	1400	0	0	0	0	0	1
326	47	1	24.2424	0	1	0	0	1	0	2	6.66667	1.71429	16.5902	2.4918	1.44262	2860	5.86667	2.3023	9.6723	81	92.64	116.62	25	89	2	0	1	1	0	0	0	153	400	1700	950	0	0	0	0	0	1
327	59	1	21.2585	1	0	0	1	0	1	0	17.5769	0.896552	24.5918	1.44898	1.61224	878.846	13.8858	0.940827	8.31083	84	70.73	191.13	35	98	4	1	1	0	0	0	1	76	400	2300	570	0	0	0	0	0	1
328	27	2	18.3655	0	0	0	0	0	1	3	3.14097	3.78333	1.1938	0.379845	0.100775	273.264	0.408326	0.0366344	7.40663	80	73.39	71.13	33	93	4	0	0	0	0	0	1	158	0	2200	1200	0	0	0	0	0	1
329	66	1	22.0386	0	0	0	0	0	1	3	2.81818	4.65385	7.35185	2.61111	0.555556	713	0.845455	0.221795	7.5918	88	61.68	9.64	36	108	2	0	1	0	0	0	1	118	400	3100	900	0	0	0	0	0	0
330	34	1	17.9688	0	1	0	0	0	1	2	6.10687	2.14754	7.51899	1.22785	0.56962	2198.47	2.74809	0.802127	8.17213	64	93.14	82.91	32	80	2	0	0	0	0	0	0	120	400	1700	480	0	0	0	0	0	0
331	68	1	19.9219	0	0	0	0	0	1	11	2.7094	1.8	1.96899	0.728682	0.403101	159.855	1.40889	0.0846667	7.45467	109	41.18	99.25	27	86	2	0	1	0	0	0	1	81	400	2700	1050	0	0	0	0	0	1
332	34	2	18.6122	0	0	0	0	0	1	9	1.32723	4.15217	1.07843	0.813725	0.196078	233.592	0.265445	0.037089	7.40709	47	133.58	22.38	35	98	2	0	0	0	0	0	0	89	400	2300	550	0	0	0	0	0	1
333	25	2	18.3391	0	0	0	0	0	1	1	10.7625	1.56863	6.93023	0.643411	0.410853	2486.14	5.70413	1.25383	8.62383	46	137.68	156.98	31	88	4	0	1	1	0	0	0	112	0	2100	800	0	0	0	0	0	0
334	53	1	20.8828	0	0	0	1	0	1	17	1.96599	3.76923	2.37209	1.20155	0.317829	361.741	0.806054	0.146131	7.51613	63	105.51	42.45	38	110	3	0	0	1	0	1	1	78	800	2300	1650	0	0	0	0	0	1
335	71	1	24.4193	0	0	0	1	1	1	7	6.79339	2.2	15.6604	2.30189	1.03774	923.901	3.73636	0.490455	7.86045	83	81.3	42.38	30	89	3	0	0	1	0	1	1	227	0	1700	500	0	0	0	0	0	1
336	39	1	27.2817	1	0	0	0	0	1	9	3.5	3.21875	7.79762	2.22619	0.690476	1029	2.03	0.488388	7.85839	79	120.35	27.31	34	110	2	0	1	1	0	0	0	103	0	2200	800	0	0	0	1	0	0
337	69	1	26.9896	1	0	0	1	0	1	5	4.5092	2.50769	7.91379	1.75862	0.706897	1591.75	1.84877	0.512503	7.8825	78	86.8	45.68	35	95	2	0	1	0	0	0	1	230	0	2700	930	0	0	0	0	0	1
338	58	1	26.6436	0	1	0	1	1	0	7	3.64948	2.55263	10.869	0.333333	1.17857	510.928	3.61299	0.500738	7.87074	65	118.75	36.34	39	123	3	0	0	0	0	0	1	240	800	2350	1600	0	0	0	0	0	0
339	61	2	24.4141	1	0	0	0	0	0	19	5.04636	2.22059	6.29268	1.2439	0.560976	862.927	2.32132	0.371793	7.74179	64	76.96	26.31	35	102	3	0	0	0	0	0	1	119	0	1900	2000	0	0	0	0	0	0
340	35	1	22.1297	0	0	0	1	0	1	19	1.76687	5.7193	8.95652	5.07246	0.884058	349.84	1.07779	0.194499	7.5645	72	119.45	10.18	39	126	2	0	1	0	0	0	0	192	0	2700	1610	0	0	0	0	0	0
341	43	1	29.5858	1	0	0	0	0	1	7	2.23729	3.10526	3.43411	1.2093	0.387597	789.763	1.11864	0.427983	7.79798	65	178.79	14.32	49	170	2	0	1	1	0	1	1	140	400	1700	900	0	0	0	0	0	1
342	63	1	26.8923	0	0	0	0	0	1	10	6.13534	4.15625	9.16949	1.49153	0.355932	1398.86	1.28842	0.234298	7.6043	66	106.97	42.91	36	124	2	0	0	0	0	0	1	169	0	2700	1650	0	0	0	0	0	0
343	31	1	21.9713	0	0	0	1	0	1	6	4.45882	3.77778	7.57692	1.69231	0.448718	945.271	1.56059	0.250306	7.62031	71	121.99	25.94	38	118	2	0	1	0	0	0	1	131	0	1700	650	0	0	0	0	0	0
344	36	2	20.3125	0	0	0	0	0	0	2	4.88591	1.50505	7.03158	1.44211	0.957895	1573.26	4.44617	1.24275	8.61275	62	90.64	100.07	31	91	2	0	0	1	0	0	0	84	400	1700	265	0	0	0	0	0	0
345	23	1	19.721	0	0	0	0	0	0	8	2.87764	3.95	9.59649	3.33333	0.842105	808.616	1.38127	0.415443	7.78544	109	72.17	60.44	29	157	2	0	0	0	0	0	0	0	0	1000	450	0	0	0	0	0	1
346	51	1	21.9671	0	0	0	1	0	1	9	1.06838	1.54626	2.32927	2.18293	1.41463	194.444	1.23932	0.234696	7.6047	61	110.59	1.62	38	133	2	0	1	1	0	0	1	108	0	1200	615	0	0	0	0	0	1
347	65	1	17.5771	0	0	0	1	0	1	7	1.98932	4.46032	1.73103	0.868966	0.193103	236.73	0.557011	0.0675288	7.43753	77	61.92	4.64	34	128	3	0	0	0	0	0	1	212	400	1600	1300	0	0	0	0	0	1
348	74	1	23.4568	1	0	0	0	1	1	15	10.9875	2.42424	2.56589	0.806202	0.333333	2219.48	4.72463	0.232114	7.60211	69	88.87	42.45	27	85	3	0	1	1	0	0	1	107	800	1700	650	0	0	0	0	0	1
349	33	2	15.0391	0	0	0	0	0	1	6	18.6122	2.04167	23.8088	1.27941	0.617647	5490.61	7.81714	2.29964	9.66964	63	67.95	81.42	33	82	2	0	0	1	1	1	1	177	0	1700	450	0	0	0	0	0	1
350	56	1	25.2595	1	0	1	1	1	1	6	5.3209	1.94203	4.25203	0.796748	0.414634	1441.96	2.71366	0.592473	7.96247	122	61.45	24.5	34	85	2	0	0	0	0	0	1	234	1000	2700	500	0	0	0	0	0	1
351	56	1	18.6892	0	1	0	0	0	1	1	3.48276	3.17188	7.17829	0.930233	0.449612	720.931	2.02	0.583882	7.95388	74	71.47	42.45	36	105	3	0	1	1	0	1	1	125	600	2200	1000	0	0	0	1	0	1
352	53	1	21.9138	0	0	0	1	0	1	9	5.70213	2.66038	8.9589	1.57534	0.589041	826.809	2.45191	0.344162	7.71416	69	115.61	17.06	31	111	2	0	0	0	0	0	1	192	400	2200	1100	0	0	0	0	0	0
353	17	1	16.9753	0	0	0	0	0	1	8	2.5019	3.92537	7.72464	3.08696	0.782609	567.932	1.35103	0.285145	7.65514	69	119.86	69.34	35	109	2	0	1	1	0	1	0	133	800	1800	550	0	0	0	0	0	0
354	62	1	24.1115	0	1	1	1	1	1	6	1.75676	4.97015	5.57143	3.16327	0.632653	72.027	0.544595	0.0329568	7.40296	95	73.27	23.71	29	118	4	0	1	0	0	0	1	129	800	2100	550	0	1	0	1	0	0
355	72	1	26.6335	1	0	0	0	0	1	8	3.90341	2.22785	7.82857	1.94286	0.871429	749.455	2.38108	0.442759	7.81276	117	58.62	0.37	37	113	2	0	0	0	0	0	0	89	0	1800	550	0	0	0	0	0	1
356	62	1	23.4568	1	1	1	1	1	0	8	1.90462	6.01852	3.28409	1.72727	0.284091	264.742	0.476154	0.062424	7.43242	62	116.89	3.25	32	98	3	0	1	1	0	1	1	260	800	1400	900	0	0	0	0	0	1
357	62	1	27.7344	1	0	0	1	0	1	7	1.58806	5.98214	3.18571	2	0.328571	289.027	0.365254	0.0521887	7.42219	146	46.37	26.4	33	79	2	0	1	0	0	0	1	76	400	2200	240	0	0	0	0	0	1
358	63	1	24.281	1	0	0	1	0	1	6	2.89912	3.35294	6.05618	2.08989	0.629213	747.974	1.62351	0.321509	7.69151	119	56.16	44.41	35	119	2	0	0	0	0	0	1	123	0	3600	900	0	0	0	0	0	0
359	54	1	27.4145	1	0	0	0	0	1	11	12.0946	1.72093	5.29457	0.44186	0.255814	701.486	3.99122	0.277815	7.64781	147	59.36	67.17	32	99	4	0	1	0	0	0	1	102	0	600	240	0	0	0	1	1	1
360	54	1	21.5139	0	0	0	1	1	1	4	8.27	2.5	8.82171	1.03876	0.418605	355.61	4.4658	0.2276	7.5976	105	60.08	129.05	37	94	4	0	1	0	0	0	1	162	400	800	200	0	0	0	0	1	1
361	29	2	16.6525	0	0	0	0	0	1	8	3.5288	2.65278	4.20388	1.19417	0.446602	1139.8	1.62325	0.505998	7.876	39	139	1.42	43	116	2	0	0	1	0	1	0	71	0	2200	600	0	0	0	0	0	1
362	40	1	19.721	0	0	0	1	0	0	0	10.6125	2.16216	9.75194	0.891473	0.410853	1761.68	5.62463	1.04729	8.41728	140	48.03	81.85	29	67	4	0	1	0	0	0	1	198	400	1900	180	0	0	0	0	1	1
363	65	1	20.7612	1	0	0	1	1	1	10	1.74174	6.52941	1.85246	1.06557	0.163934	316.997	0.348348	0.0761477	7.44615	57	96.51	2.32	35	110	2	0	0	1	0	0	0	117	600	1700	300	0	0	0	0	0	0
364	57	1	23.03	0	0	0	1	0	0	12	2.33456	5.91304	7.93939	3.39394	0.575758	597.647	0.887132	0.177235	7.54724	50	131.91	24.55	37	110	2	0	1	0	0	0	1	140	400	2300	1050	0	0	0	0	0	0
365	30	2	22.8374	0	0	0	0	0	0	8	6.22308	3.02326	5.91736	0.950413	0.31405	1711.35	2.36477	0.473662	7.84366	53	142.34	34.65	34	96	2	0	0	1	0	0	0	70	0	1200	700	0	0	0	0	0	0
366	29	1	19.2901	0	0	0	0	0	1	0	5.05882	2.21739	6.5969	1.30233	0.589147	1092.71	3.84471	0.805947	8.17595	101	83.97	47.93	34	94	3	0	1	0	0	0	1	120	0	1600	1200	0	0	0	0	0	0
367	33	1	21.2245	0	0	0	1	0	0	3	2.38113	6.46341	2.77519	1.16279	0.178295	509.562	0.54766	0.0886219	7.45862	69	123.22	2.62	42	124	2	0	1	0	0	0	0	92	400	2200	750	0	0	0	0	0	0
368	29	2	23.6244	0	0	0	1	1	1	3	9.89773	2.14634	15.1111	1.33333	0.722222	583.966	3.86011	0.228109	7.59811	235	30.43	50.81	25	74	4	0	1	1	0	0	1	337	0	1700	240	0	0	0	0	1	0
369	49	1	20.4152	0	0	0	1	0	1	3	4.00565	2.36	7.8	1.95385	0.830769	220.311	2.16305	0.150381	7.52038	174	37.72	16.53	27	76	3	0	0	0	0	0	1	248	400	1600	320	0	0	0	0	0	0
370	59	1	21.8871	0	0	0	1	1	1	7	1.74247	2.79439	2.11224	1.21429	0.438776	249.174	0.749264	0.118523	7.48852	69	91.85	2.36	35	131	2	0	1	0	0	0	0	92	800	1700	940	0	0	0	0	0	0
371	59	1	24.2215	1	0	0	1	1	1	0	14.5167	1.76471	4.88372	0.325581	0.186047	1974.27	3.484	0.6426	8.0126	87	79.67	57.1	35	89	4	0	1	1	0	1	1	110	400	1900	1200	0	0	0	1	0	1
372	37	1	20.2812	0	0	0	1	0	0	13	0.847162	3.24823	2.12963	2.51852	0.777778	137.24	0.355808	0.0637271	7.43373	63	119.92	53.58	32	103	2	0	0	0	0	0	0	58	800	2100	465	0	0	0	0	0	1
373	32	1	25.1808	1	0	0	1	1	1	0	3.44554	2.62338	3.62016	1.04651	0.403101	1309.31	1.79168	0.658655	8.02865	77	133.74	47.79	38	91	2	0	0	1	0	0	1	105	400	1700	850	0	0	0	0	0	1
374	49	1	21.9713	0	0	0	0	1	1	6	2.72385	4.78	6.6	2.43077	0.507692	697.305	0.89887	0.215397	7.5854	90	80.35	21.14	32	108	2	0	0	0	0	0	1	116	400	1700	700	0	0	0	0	0	1
375	37	1	22.0932	0	0	0	1	0	1	7	5.04545	2.75	6	1.18605	0.434109	1074.68	2.82545	0.591055	7.96105	65	135.6	6.2	34	114	4	0	1	1	0	1	1	163	800	2000	650	0	0	0	0	0	1
376	66	2	18.7783	0	0	0	0	0	1	24	7.90196	1.36	2.93023	0.372093	0.271318	806	2.76569	0.250147	7.62015	88	46.31	17.48	27	67	4	0	1	0	0	0	1	152	1200	2050	290	1	0	1	1	0	1
377	61	1	17.7154	0	0	0	1	1	1	4	5.9375	1.19626	6.93056	1.16667	0.972222	1430.94	4.15625	1.04283	8.41283	178	27.13	13.26	35	122	4	0	1	1	1	1	1	97	400	1780	600	0	0	0	0	0	1
378	49	1	26.2188	0	0	0	1	1	1	4	6.57971	3.36585	5.63566	0.945736	0.27907	1079.07	2.3687	0.388787	7.75879	63	130.67	75	27	119	1	0	1	0	0	0	1	109	0	1800	600	0	0	0	1	0	1
379	38	1	25.0593	0	0	0	0	0	1	0	16.3929	2.24	16.8	3.46	1.52	786.857	12.4586	0.15	7.52	164	57.02	83.2	32	73	4	1	0	1	0	1	1	189	800	2100	740	1	0	0	0	1	1
380	57	1	25.5937	0	0	0	0	0	1	0	18.22	1.66667	4.54264	0.248062	0.147287	1694.46	3.4618	0.38676	7.75676	202	34.16	22.07	36	84	3	0	1	1	0	0	1	171	0	1100	40	0	0	0	0	1	1
381	36	1	29.2184	0	0	0	0	1	1	14	1.66667	3.50526	2.53261	1.52174	0.434783	308.333	0.666667	0.106354	7.47635	128	99.33	76.03	35	71	4	1	0	1	0	1	1	208	0	1700	1200	0	0	0	0	0	1
382	49	1	25.3515	1	0	0	0	0	1	0	14.5902	2.34615	3.95349	0.79845	0.341085	2057.21	6.41967	0.369541	7.73954	129	64.68	45.22	29	88	4	1	1	1	0	0	1	107	0	1700	640	0	0	0	1	0	1
383	40	2	21.4844	0	0	0	0	0	1	0	3.05862	3.86667	13.7519	0.860465	0.217054	464.91	0.856414	0.779948	8.14995	123	46.46	52.8	28	86	4	0	1	1	0	0	1	201	400	1300	1200	0	0	0	0	0	1
384	58	1	21.1073	0	0	0	1	1	1	7	10.4268	2.41176	101.786	9.7619	4.04762	1657.87	35.4512	5.31768	12.6877	58	105.43	44.33	37	102	2	0	1	1	0	0	1	217	400	1200	840	0	0	0	0	0	1
385	70	1	21.3382	1	0	0	0	0	1	6	3.49746	2.98485	2.84906	0.811321	0.273585	416.198	1.01426	0.111295	7.4813	64	74.88	0.87	36	112	3	0	0	0	0	0	0	146	400	1700	1110	0	0	0	1	0	1
386	72	1	18.3655	1	0	0	0	0	1	6	4.80625	3.13725	2.39583	0.5	0.159722	600.781	1.10544	0.142959	7.51296	64	64.94	3.44	38	122	2	0	0	0	0	0	1	91	400	1700	850	0	0	0	0	0	0
387	45	1	34.6809	0	1	0	0	1	1	4	1.19512	5.61644	2.62346	0.444444	0.154321	114.732	0.29878	0.0832378	7.45324	63	193.56	2.39	32	118	1	0	0	0	0	0	1	89	0	1700	450	0	0	0	1	0	0
388	32	2	26.3465	0	0	0	0	0	1	5	1.70032	3.9625	3.79775	2.23596	0.561798	411.476	0.850158	0.153539	7.52354	66	119.03	1.52	44	145	2	0	0	0	0	0	0	86	0	1600	1340	0	0	0	0	0	0
389	68	1	20.6852	0	0	0	1	1	1	8	6.1374	2.18333	31.3509	1.17544	1.45614	515.542	5.09405	0.654779	8.02478	73	68.73	110.31	31	100	2	0	1	0	0	0	1	158	400	2000	570	0	0	0	1	0	1
390	67	2	24.0055	0	0	0	0	0	1	2	6.27559	2.82222	3.44667	0.553333	0.193333	1010.37	1.81992	0.293102	7.6631	56	85.34	34.55	35	100	1	0	0	1	0	1	1	122	200	2400	1150	0	0	0	1	0	0
391	53	1	20.7612	0	0	0	1	1	1	0	3.73711	3.52727	73.5652	6.54348	4.32609	751.16	7.43686	1.82282	9.19282	51	125.13	34.17	26	126	2	0	1	1	0	1	0	99	400	1800	1030	0	0	0	0	0	0
392	34	1	32.4074	1	0	0	1	1	1	6	1.83901	5.98148	8.32787	4.52459	0.754098	481.82	0.845944	0.212322	7.58232	60	226.77	39.18	43	145	2	0	0	0	0	0	0	144	0	1200	1300	0	0	0	1	0	0
393	61	1	20.7612	1	0	0	0	0	1	4	9.94253	3	12.3247	1.23377	0.415584	2773.97	3.18161	0.727567	8.09757	71	81.61	60.69	30	104	3	0	1	0	0	0	1	125	0	1700	770	0	0	0	0	0	0
394	52	2	15.8169	0	0	0	0	0	1	7	6.48819	3.43243	8.46377	1.30435	0.376812	746.142	1.68693	0.20417	7.57417	70	49.64	40.88	33	91	1	0	0	0	0	1	1	127	400	1900	1300	0	0	0	0	0	0
395	17	2	24.2215	0	0	0	0	0	1	13	2.60905	4.11864	2.88288	1.10811	0.27027	365.267	0.782716	0.116543	7.48654	111	80.6	0.59	42	94	2	0	0	0	0	0	1	138	400	1700	1000	1	0	0	0	0	1
396	28	1	23.2912	0	0	0	1	1	1	3	1.15903	2.68841	1.88372	1.62016	0.604651	231.806	0.904043	0.189815	7.55982	80	133.5	42.45	39	128	1	0	0	0	0	0	1	102	0	1800	630	0	0	0	0	0	0
397	68	1	24.3911	1	0	0	0	1	1	4	1.90615	4.90476	3.71765	1.94118	0.4	352.638	0.648091	0.128854	7.49885	81	79.33	0.99	35	131	2	0	1	0	0	0	0	92	200	1000	700	0	0	0	1	0	1
398	32	2	29.7527	0	0	0	0	1	1	6	1.98689	6.1	3.83333	1.92308	0.320513	504.669	0.496721	0.117639	7.48764	59	165.48	13.14	45	118	1	0	0	0	0	0	0	121	0	1900	1480	0	0	0	0	0	0
399	59	1	26.3656	1	0	0	1	1	1	17	3.4898	3.4386	5.2029	1.49275	0.434783	642.122	1.04694	0.198366	7.56837	74	104.37	2.47	36	123	1	0	1	1	0	1	0	120	0	1300	400	0	0	0	1	0	1
400	54	2	20.0288	1	0	0	0	0	1	10	7.03419	2.25	16.2051	2.30769	1.02564	900.376	2.81368	0.477511	7.84751	51	87.61	37.88	31	95	3	0	1	0	0	0	1	73	400	1300	800	0	0	0	1	0	1
401	40	1	21.0498	0	0	0	0	1	1	10	4.29825	2.375	6.97531	1.61728	0.679012	975.702	2.36404	0.642316	8.01232	88	87.52	28.61	36	128	2	0	1	0	0	0	1	119	0	1700	750	0	0	0	0	0	1
402	52	1	25.6055	0	1	0	1	0	1	1	2.54183	3.39189	7.45902	2.93443	0.868852	216.056	1.34717	0.134143	7.50414	119	66.9	73.5	37	113	2	0	1	1	0	1	1	89	200	1200	250	0	0	0	0	0	0
403	58	2	17.5064	1	0	0	0	0	1	8	9.08511	3.24138	9.61538	1.05769	0.326923	1008.45	1.54447	0.13883	7.50883	65	65.54	26.91	27	89	3	0	1	1	0	0	1	69	0	1800	230	0	0	0	1	0	1
404	21	2	17.3589	0	0	0	1	1	1	10	2.39015	5.07692	4.17172	1.73737	0.343434	731.386	0.812652	0.187102	7.5571	60	113.35	7.43	35	108	1	0	1	0	0	0	0	106	400	1800	1000	0	0	0	0	0	0
405	31	2	23.4375	0	0	0	0	0	1	9	2.98246	3.16667	4.5942	1.54348	0.485507	677.018	1.99825	0.340358	7.71036	47	144.59	27.25	36	99	2	0	1	1	0	0	1	168	400	2700	2570	0	0	0	0	0	0
406	26	1	22.8625	0	0	0	0	0	0	8	4.08696	3.83333	4.36782	1.06897	0.275862	543.565	0.98087	0.0991304	7.46913	71	123.66	30.68	30	111	2	0	1	0	0	0	0	83	400	1200	2220	0	0	0	0	0	0
407	35	1	17.8359	0	0	0	0	0	1	7	3.65306	3.11111	6.46667	1.77333	0.573333	800.02	1.57082	0.280607	7.65061	68	101.93	18.14	33	110	2	0	1	0	0	0	0	143	400	1200	850	0	0	0	0	0	0
408	58	1	21.0077	0	1	0	0	0	1	2	2.25564	3.45455	11.1759	1	1.07407	302.256	2.61654	0.524092	7.89409	57	105.52	1.64	41	110	2	0	0	1	1	1	0	115	600	1200	1400	0	0	0	1	0	0
409	42	1	27.6817	1	0	0	0	0	1	19	1.68771	4.42647	4.22973	2.51351	0.567568	583.947	0.708837	0.197991	7.56799	103	93.05	56.4	42	111	2	0	0	1	0	1	1	268	400	1800	1240	1	0	1	0	0	1
410	44	1	26.5118	1	0	0	1	1	1	8	3.19524	2.03883	7.59677	2.37097	1.16129	635.852	2.30057	0.415826	7.78583	68	144.97	20.31	40	120	2	0	1	1	0	0	1	136	0	1100	550	0	0	0	0	0	1
411	38	2	19.1327	0	0	0	0	0	1	11	2.8018	2.6747	9.43038	3.36709	1.25316	706.054	2.77378	0.668486	8.03849	60	95.39	7.03	38	119	2	0	0	0	0	0	0	108	400	1700	650	0	0	0	0	0	0
412	11	1	13.0713	0	0	0	0	0	1	16	5.56643	2.80392	17.3953	3.11628	1.11628	2143.08	2.67189	0.907015	8.27702	41	118.31	33.68	37	106	1	0	1	1	0	1	0	156	0	900	650	0	0	0	0	0	0
413	23	1	17.11	0	0	0	1	0	1	10	1.36434	8.6	2.77215	2.03165	0.234177	159.628	0.504806	0.0560233	7.42602	79	95.96	0.24	49	141	1	0	0	0	0	0	1	118	0	1700	800	0	0	1	0	0	1
414	37	1	23.0546	0	0	0	0	0	1	10	3.39437	5.46154	10.8571	3.20635	0.587302	858.775	1.25592	0.313099	7.6831	62	140.13	10.34	38	117	2	0	1	0	0	0	1	137	400	1600	1350	0	0	0	0	0	0
415	71	1	25.4694	0	0	0	1	1	1	0	2.09278	3.68354	3.82955	1.82955	0.5	140.216	0.920825	0.091488	7.46149	61	107.86	21.1	29	97	3	0	1	1	0	1	1	120	0	2000	720	1	0	0	0	0	0
416	55	1	24.5675	1	0	0	0	0	1	7	3.0303	1.9604	3.3	1.0875	0.55	800	1.33333	0.3232	7.6932	70	105.4	8.82	38	138	2	0	0	0	0	0	0	110	0	1800	1145	0	0	0	1	0	0
417	64	1	22.3214	0	0	0	0	0	1	9	3.95	3.39623	3.30189	0.839623	0.245283	1228.45	1.027	0.309167	7.67917	71	82.44	22.73	34	91	2	0	1	0	0	0	1	87	0	1800	520	0	0	0	0	0	1
418	27	2	20.8117	0	0	0	0	0	1	5	8.18269	2.4186	5.03614	0.614458	0.253012	1759.28	1.71837	0.311088	7.68109	58	101.22	42.04	33	79	2	0	1	0	0	0	0	142	0	3900	1100	0	0	0	0	0	1
419	42	1	20.7612	0	0	0	0	1	0	7	2.32143	4.1791	5.13158	2.21053	0.526316	116.071	0.464286	0.0279964	7.398	84	85.57	56.5	27	59	2	0	1	0	0	0	1	77	0	1200	1170	0	0	0	0	0	1
420	52	1	24.4261	1	1	0	0	1	1	4	3.46377	5.30769	4.17829	1.2093	0.224806	1174.22	1.00449	0.314807	7.68481	68	105.21	10.08	37	126	2	0	1	0	0	0	0	115	0	2100	610	0	0	0	0	0	1
421	32	1	30.5556	0	0	0	0	0	0	5	3.51675	4.35417	11.6102	3.30508	0.762712	865.12	1.58254	0.330373	7.70037	89	146.86	15.08	36	90	1	0	1	0	0	0	0	115	300	2100	578	0	0	0	0	0	0
422	82	1	21.1553	1	0	0	0	0	1	4	3.19626	3.39683	2.45098	0.764706	0.22549	313.234	0.73514	0.0735981	7.4436	101	41.42	8.41	37	89	3	0	1	0	0	0	1	158	400	1800	600	1	0	0	0	0	1
423	59	1	23.5556	1	0	0	1	1	1	0	12.5735	2.51852	10.9231	0.820513	0.320513	2816.47	3.14338	0.676588	8.04659	52	100.93	122.1	33	76	2	0	1	0	0	0	1	127	400	1900	800	0	0	0	0	0	1
424	42	2	17.6309	0	0	0	0	0	1	1	4.20112	3.37736	3.77193	0.894737	0.263158	966.257	1.26034	0.280101	7.6501	49	99.76	9.6	37	103	1	0	1	0	0	0	0	127	400	1300	850	0	0	0	0	0	0
425	53	1	25.5102	0	0	0	0	0	1	3	1.88854	5.92453	3.17391	1.67826	0.278261	355.045	0.604331	0.110895	7.48089	69	110.98	1.37	46	160	2	0	0	0	0	0	0	110	0	800	600	0	0	0	0	0	0
426	77	2	22.0703	1	0	0	0	0	1	8	2.64113	6.88889	3.875	1.46875	0.208333	765.927	0.528226	0.1512	7.5212	81	45.66	19.26	36	96	2	0	1	1	0	1	0	90	400	1850	740	0	0	0	1	0	1
427	48	1	26.5731	1	0	0	0	1	1	8	1.40483	6.21667	2.52252	1.79279	0.288288	257.083	0.449544	0.0765684	7.44657	56	150.63	1.59	42	140	2	0	0	0	0	0	0	125	0	1200	920	0	0	0	0	0	1
428	52	1	26.4236	0	0	0	0	0	1	6	2.06333	4.6875	5.76744	2.79845	0.596899	848.03	1.58877	0.603136	7.97314	61	141.09	5.4	37	134	3	0	1	0	0	0	1	102	0	2600	810	0	0	0	0	0	0
429	33	2	19.9481	0	0	0	0	0	1	7	5.3	3.06122	8.02041	1.5102	0.489796	1393.9	2.544	0.77028	8.14028	37	159.27	42.7	36	89	3	0	1	0	0	1	0	94	800	1800	900	1	0	0	0	0	1
430	39	2	26.3465	0	0	0	0	0	1	1	4.71779	2.96364	4.36434	0.922481	0.310078	1127.55	1.88712	0.417933	7.78793	212	34.65	57.49	32	79	3	0	1	0	0	0	1	119	200	1900	640	0	0	0	0	0	1
431	42	1	21.7993	0	0	0	0	1	1	7	3.01739	3.65079	7.28125	2.40625	0.65625	869.009	1.2673	0.370166	7.74017	71	106.31	5.81	41	117	2	0	1	1	0	1	1	92	0	1800	600	0	0	0	0	0	1
432	57	1	26.1224	0	0	0	1	1	1	10	5.24638	1.39394	2.44186	0.465116	0.333333	498.406	2.25594	0.225978	7.59598	168	48.32	47	34	118	3	0	0	0	0	0	1	343	1200	1300	520	1	0	1	0	1	1
433	24	2	20.6852	1	0	0	0	0	1	22	6.06716	2.97778	29.1373	4.80392	1.60784	1365.11	4.97507	1.84641	9.21641	49	140.22	115.9	40	99	1	0	0	1	0	1	0	93	0	1400	400	0	0	0	0	0	0
434	33	1	15.0356	0	0	0	1	0	1	6	1.9169	3.73684	61.8636	4.86364	1.27273	185.939	0.536732	0.364211	7.73421	62	94.94	89.53	31	85	3	0	1	1	0	0	1	268	0	1300	1510	0	0	0	0	0	0
435	52	1	25.7276	1	0	0	1	0	0	10	3.63212	2.01042	6.04651	1.66667	0.829457	955.249	3.88637	0.892352	8.26235	70	118.34	47.1	40	118	1	0	1	0	0	0	0	87	0	1800	1100	0	0	0	0	0	0
436	37	1	17.9592	0	0	0	1	0	1	8	2.98723	4.43396	5.49612	1.84496	0.418605	1120.21	1.61311	0.591638	7.96164	73	94.87	57.7	41	104	2	0	1	0	0	0	1	136	800	2000	660	0	0	0	0	0	1
437	21	2	16.955	0	0	0	0	0	1	14	2.64453	4.49123	2.71818	1.02727	0.227273	743.113	0.661133	0.173093	7.54309	56	108.2	6.58	44	121	2	0	1	1	0	1	0	80	0	1900	850	0	0	0	1	0	0
438	52	1	21.8724	1	1	0	0	0	1	5	6.64516	2.6383	10.9275	1.65217	0.623188	1176.19	2.85742	0.485844	7.85584	61	107.58	42.19	34	102	2	0	1	0	0	0	1	110	0	1700	745	0	0	0	1	0	0
439	77	1	18.5185	0	0	0	0	1	1	9	1.74132	4.34247	2.96512	1.7093	0.395349	301.249	0.59205	0.0998281	7.46983	65	72.22	0	41	116	2	0	1	0	0	0	0	110	0	2300	780	1	0	0	0	0	1
440	39	2	20.2812	0	0	0	0	0	0	5	2.67717	4.45614	3.87288	1.44915	0.322034	224.882	1.01732	0.112811	7.48281	64	98.39	112.74	40	106	2	0	1	0	0	0	1	138	800	2200	1240	0	0	0	0	0	0
441	65	2	20.8117	0	0	0	0	0	1	8	1.96809	3.39759	1.28467	0.656934	0.19708	371.968	0.531383	0.108783	7.47878	52	74.94	2.9	34	114	2	0	0	0	0	1	0	131	400	1800	1120	0	0	0	1	0	0
442	58	1	24.8016	0	0	0	1	1	1	2	1.40984	6.65455	2.39806	1.69903	0.252427	243.902	0.366557	0.0705232	7.44052	83	84.54	19.74	40	126	2	0	0	0	0	0	0	130	0	1500	2010	0	0	0	1	0	0
443	53	2	19.2277	0	0	0	0	0	1	10	2.05161	6.45833	2.5969	1.26357	0.193798	389.806	0.512903	0.0829935	7.45299	130	33.38	62.65	36	104	3	0	1	0	0	0	1	219	0	1700	800	0	0	0	0	0	1
444	55	2	17.5781	1	0	1	0	0	1	16	5.46809	1.95833	1.72047	0.314961	0.161417	497.596	2.24191	0.245464	7.61546	217	18.32	1.3	37	88	2	0	1	0	0	0	1	226	0	2200	170	1	0	1	0	1	1
445	54	1	22.9591	0	0	0	0	0	1	8	1.01449	8.80851	2.11719	2.09375	0.234375	243.478	0.304348	0.0738377	7.44384	83	77.27	1.76	35	137	2	0	1	0	0	0	0	99	0	1800	570	0	0	0	0	0	1
446	45	1	24.4898	0	0	0	1	0	1	9	1.4097	7.13462	3.75362	2.66667	0.376812	186.081	0.366523	0.0544528	7.42445	68	128.09	1.11	43	152	2	0	0	0	0	0	0	104	0	1800	1200	0	0	0	0	0	0
447	45	2	23.2434	0	0	0	0	1	1	8	2.512	3.90625	1.56589	0.620155	0.162791	316.512	0.52752	0.077568	7.44757	57	105.64	2.5	40	116	2	0	1	0	0	0	0	139	0	1800	1620	0	0	0	0	0	0
448	51	2	30.0781	0	0	0	0	0	1	7	2.52119	1.52258	6.51786	2.58929	1.69643	544.576	2.39513	0.503422	7.87342	72	98.9	77.02	34	80	3	0	0	0	0	0	1	312	1200	1800	650	0	0	0	0	0	1
449	59	1	26.1224	1	0	0	1	1	1	2	5.65942	2.55556	5.42636	0.96124	0.372093	1578.98	2.71652	0.84913	8.21913	76	104.23	72.24	34	97	2	0	0	0	0	0	1	187	700	2800	1020	0	0	0	1	0	1
450	46	1	24.4898	0	0	0	1	1	1	10	1.43296	6.75472	3.34409	2.33333	0.344086	328.148	0.458547	0.096688	7.46669	77	111.93	8.67	35	132	2	0	1	0	0	0	1	150	400	1000	300	0	0	1	0	0	0
451	56	1	23.9395	0	0	0	0	1	1	7	6.81356	2.51064	7.07368	1.04211	0.410526	2425.63	2.65729	0.802983	8.17298	95	81.07	15.3	35	114	2	0	1	1	1	0	0	132	400	1300	620	0	0	0	0	0	1
452	15	1	26.354	0	0	0	0	0	0	3	12.5882	1.30769	18.3377	1.45455	1.1039	3877.18	10.7	3.34727	10.7173	51	250.19	91.89	37	103	3	0	1	1	0	0	1	75	0	1900	500	0	0	0	0	0	1
453	64	1	21.7365	1	0	0	0	0	1	9	3.31667	1.73077	2.4058	0.724638	0.42029	338.3	0.961833	0.105502	7.4755	79	84.68	2.61	35	99	2	0	0	1	0	1	1	91	600	1600	1200	0	0	0	1	0	1
454	55	1	22.0386	1	1	0	0	0	1	4	4.74684	2.19444	13.3175	2.79365	1.26984	2117.09	3.79747	1.72048	9.09048	71	87.81	156.8	29	87	2	0	1	0	0	0	0	112	0	2700	1400	0	0	0	0	0	0
455	37	2	24.6094	0	0	0	0	1	1	5	2.60784	4.39655	5.55128	2.12821	0.487179	751.059	0.99098	0.275762	7.64576	54	124.87	5.59	37	114	2	0	1	0	0	0	1	102	600	1700	1700	0	0	0	0	0	0
456	58	1	22.4913	0	0	0	1	1	1	5	3.14027	3.29851	3.80556	1.21296	0.37037	665.738	1.25611	0.261664	7.63166	77	84.62	13.26	41	109	2	0	0	0	0	0	1	72	400	1800	1500	0	0	0	0	0	1
457	41	2	19.6052	0	0	0	0	0	1	18	3.20444	5.23256	2.7377	0.852459	0.163934	781.884	0.640889	0.159578	7.52958	63	94.71	0.98	41	120	2	0	1	0	0	0	0	82	0	2400	855	0	0	0	0	0	0
458	43	1	13.8408	0	0	0	0	0	1	3	25.6667	0.947368	16.8217	0.651163	0.689922	4029.67	22.8433	3.89394	11.2639	86	55.15	68.1	30	90	3	0	0	0	0	0	1	247	800	1200	1000	0	0	0	0	0	1
459	33	2	21.9713	0	0	0	0	0	1	3	3.2156	5.58974	0.0324806	0.0100775	0.00178295	463.046	0.739587	0.112438	7.48244	230	56.02	31.86	1	0.68	2	0	0	0	0	0	0	119	400	2000	285	0	0	0	0	0	0
460	38	2	21.2295	0	0	0	0	0	1	10	4.93548	2.06667	7.8	1.58182	0.763636	1530	2.0729	0.664258	8.03426	62	100.01	37.22	35	87	3	0	1	0	0	0	1	200	400	1925	1600	0	0	0	0	0	1
461	40	2	19.7055	0	0	0	0	0	1	8	1.23457	7.78846	1.42857	1.15238	0.152381	176.543	0.197531	0.026963	7.39696	53	103.91	0.57	39	108	2	0	0	0	0	0	0	111	0	1700	1550	0	0	0	0	0	0
462	60	2	17.5781	0	0	0	0	0	1	6	21.5	0.837209	6.12766	1.2234	0.404255	6901.5	8.17	2.2016	9.5716	39	95.92	65.75	31	97	2	0	1	0	0	0	1	166	0	2050	1530	0	0	0	0	0	0
463	19	2	16.4062	0	0	0	0	0	1	5	1.33248	5.58571	2.81538	2.11538	0.376923	281.153	0.652916	0.144153	7.51415	42	125.73	3	41	86	2	0	0	0	0	0	0	126	0	1700	905	0	0	0	0	0	1
464	40	1	22.5981	0	0	0	1	1	1	4	2.81048	8.26667	9.09091	3.22727	0.386364	888.113	0.477782	0.145161	7.51516	48	178.28	59.6	28	84	2	0	1	1	0	1	1	141	400	1800	780	1	0	0	0	0	1
465	46	2	19.1467	0	0	0	0	0	1	4	8.82474	2.06383	5.36434	0.604651	0.294574	2770.97	3.3534	1.10649	8.47649	281	15.99	42.45	33	78	4	0	0	0	0	0	1	270	0	2425	420	0	0	0	1	1	1
466	71	1	24.6181	0	0	0	0	0	1	9	14.4167	1.30435	4.34884	0.302326	0.232558	2364.33	4.325	0.68816	8.05816	78	84.35	20.7	31	99	3	0	1	1	0	1	1	98	400	1200	800	0	0	0	0	0	0
467	59	1	30.7958	1	0	0	0	0	1	10	2.89823	2.45652	7.30159	2.52381	1.03175	1011.48	1.88385	0.580496	7.9505	72	122.4	65.68	35	79	2	0	1	1	0	0	0	121	800	1800	420	0	0	0	0	0	1
468	57	2	21.2585	1	0	0	0	0	1	6	1.70294	7.23404	3.64706	2.14118	0.294118	468.309	0.425735	0.0942765	7.46428	62	83.46	8.12	41	117	2	0	0	1	0	1	1	125	800	1300	1180	0	0	0	0	0	0
469	57	1	23.7387	1	1	0	0	0	1	8	5.41781	3.39535	8.34211	1.53509	0.45614	688.062	2.81726	0.560178	7.93018	80	84.98	18.46	35	91	3	0	1	1	0	0	1	122	0	1800	580	1	0	0	0	0	1
470	24	1	18.5818	0	0	0	1	0	1	6	10.4167	2.21053	7.44961	0.713178	0.325581	2281.25	4.375	1.34769	8.71769	47	206.68	81.2	38	89	3	0	1	1	1	0	0	243	1200	2400	1600	0	0	0	0	0	0
471	62	1	26.2188	0	0	0	1	1	1	9	3.82632	3.39286	7.85246	2.04918	0.606557	799.7	1.41574	0.254122	7.62412	128	55.13	12.2	37	96	2	0	1	0	0	0	1	130	400	1700	300	0	0	0	0	0	1
472	56	1	28.6661	1	0	0	0	0	0	11	3.43455	1.38406	5.95522	1.73134	1.25373	522.052	2.88503	0.432424	7.80242	105	93.89	1.81	32	88	1	0	0	0	0	0	0	111	400	1200	300	1	0	0	1	0	1
473	48	1	25.9516	0	1	0	1	1	0	6	4.26946	1.68687	11	2.58333	1.52778	713	2.3482	0.375607	7.74561	63	133.89	62.5	35	89	2	0	1	1	0	0	0	126	800	1700	870	0	0	0	0	0	0
474	49	1	23.03	0	0	0	1	0	1	6	2.80591	4.01695	4.77612	1.70149	0.41791	319.873	0.785654	0.103561	7.47356	161	44.91	8.04	38	78	3	1	1	0	0	0	1	136	200	1400	400	0	0	0	0	1	1
475	58	1	18.2857	1	1	0	1	0	1	9	1.37817	7.2963	3.25676	2.36486	0.324324	144.708	0.330761	0.0363335	7.40633	194	28.94	24.8	37	91	3	0	1	0	0	0	1	93	0	1300	105	0	0	0	0	1	1
476	55	1	22.1453	1	1	0	0	0	1	4	1.3787	4.76056	3.26606	2.06422	0.431193	162.686	0.647988	0.0897373	7.45974	124	53.63	1.76	38	83	3	0	1	0	0	0	1	180	400	1200	570	0	0	0	0	0	1
477	50	1	31.4077	0	0	0	1	0	1	4	3.84974	3.44643	7.5914	1.96774	0.569892	766.098	2.04036	0.491639	7.86164	69	149.89	3.4	41	143	2	0	0	0	0	0	1	133	0	2125	615	1	0	0	0	0	1
478	35	1	22.8571	0	0	0	0	0	1	9	2.19565	3.45	6.59677	3	0.870968	575.261	1.18565	0.308232	7.67823	67	134.11	1.92	44	123	3	0	1	1	0	1	0	96	0	2500	1170	0	0	0	0	0	0
479	40	1	30.4498	0	0	0	0	0	1	7	2.64173	4.30508	5.12676	1.94366	0.450704	1114.81	0.845354	0.321294	7.69129	71	151.52	102.5	39	88	3	0	0	0	0	0	0	106	400	2300	200	1	0	0	0	0	1
480	56	1	25.6173	0	0	0	1	1	1	4	1.58475	4.5974	2.1938	1.3876	0.302326	93.5	0.618051	0.0369339	7.40693	54	157.84	77.8	30	109	3	0	0	0	0	0	1	130	800	1400	950	0	0	0	0	0	0
481	23	2	20.984	0	0	0	0	0	1	0	3.79897	3.80392	2.82946	0.744186	0.193798	566.046	0.949742	0.153526	7.52353	44	179.6	63.5	40	104	2	0	1	0	0	0	0	125	0	2700	980	0	0	0	0	0	0
482	11	1	20.0288	0	0	0	0	0	1	6	0.738189	5.58242	2.62637	3.54945	0.637363	251.722	0.42815	0.158408	7.52841	48	164.27	62.98	37	115	2	0	1	0	0	0	1	134	400	1600	761	1	0	0	0	0	0
483	40	1	31.8367	0	0	0	1	0	1	3	4.32222	4.61538	13.8431	3.19608	0.686275	656.978	1.51278	0.22945	7.59945	48	248.32	15.1	35	110	2	0	0	0	0	0	1	133	400	2200	510	0	0	0	0	0	1
484	53	1	25.2493	1	0	0	0	1	1	6	4.01622	3.13559	0.0757303	0.0188764	0.00606742	670.708	2.16876	0.322427	7.69243	89	95.6	4.03	1	2.12	2	0	0	0	0	0	1	171	0	1450	650	0	0	0	0	0	1
485	27	2	16.5289	0	0	0	0	0	1	10	1.79179	8.525	5.56322	3.10345	0.367816	1037.45	0.573372	0.289548	7.65955	36	146.78	30.63	40	100	3	0	1	0	0	0	1	128	0	1700	220	0	0	0	0	0	1
486	23	1	27.5482	0	0	0	0	0	1	3	4.14917	3.17544	15.7925	3.81132	1.20755	481.304	2.65547	0.316303	7.6863	66	162.54	49.5	35	128	3	0	1	0	0	0	1	213	0	1300	600	0	0	0	0	0	0
487	52	1	22.5306	1	0	0	1	1	1	3	2.70543	4.37288	3.26357	1.04651	0.24031	819.744	0.838682	0.259943	7.62994	75	98.97	33.3	41	121	3	0	1	0	0	0	0	111	0	1300	510	0	0	0	1	0	0
488	74	1	19.0311	1	0	0	1	1	1	0	9.90588	1.32812	21.1667	2.14815	1.61111	3605.74	8.61812	2.84002	10.21	58	76.51	92.6	28	85	3	1	0	0	0	0	1	111	600	1200	605	1	1	0	0	0	1
489	53	1	25.0135	1	0	0	1	1	1	2	3.52657	5.30769	2.86047	0.813953	0.155039	698.261	0.705314	0.125139	7.49514	86	91.52	28.03	36	103	2	0	0	0	0	0	1	163	400	1500	920	0	0	0	0	0	0
490	66	1	25.6896	1	1	0	1	1	1	6	2.84211	6.02439	7.41975	2.60494	0.432099	517.263	0.994737	0.159618	7.52962	44	156.26	5.7	40	146	2	0	0	0	0	0	1	221	0	2300	1030	0	0	0	0	0	1
491	33	1	28.4055	0	0	0	0	0	1	6	4.87037	3.95122	8.14085	1.67606	0.422535	1704.63	1.46111	0.438852	7.80885	52	226.4	32.14	40	119	1	0	0	0	0	0	1	102	0	1400	1120	0	0	0	0	0	0
492	55	1	25.0995	1	0	0	0	1	1	3	2.84211	5.06667	10.2264	3.60377	0.716981	810	1.08	0.331618	7.70162	123	59.14	3.76	37	118	4	0	1	0	0	0	1	169	0	2700	640	0	0	0	0	0	1
493	38	1	21.9713	1	0	0	1	1	1	0	11.4933	1.44231	14.7209	1.27132	0.883721	2137.76	13.1024	2.50162	9.87162	385	21.05	62.92	31	99	3	0	1	0	0	0	0	172	0	900	455	0	0	0	0	0	1
494	65	1	24.2215	0	0	0	1	1	1	7	5.36242	5.73077	6.75714	1.25714	0.214286	477.255	0.804362	0.0742832	7.44428	80	80.23	3.9	37	121	2	0	1	0	0	0	1	109	400	1700	680	0	0	0	0	0	0
495	24	2	19.5312	0	0	0	0	0	0	1	5.01899	3.22449	6.06202	0.829457	0.426357	200.759	2.76044	0.0970076	7.46701	47	128.23	119.2	31	94	3	0	1	0	0	0	1	170	400	1700	980	1	0	0	0	0	0
496	80	2	20.9572	1	0	0	0	0	1	0	9.80899	3.06897	6.16279	0.627907	0.20155	1589.06	2.55034	0.51809	7.88809	82	41.82	62.06	32	84	4	0	1	0	0	0	1	157	1600	1700	80	1	0	0	0	1	1
497	48	1	20.984	0	0	0	1	1	0	4	5.2973	3.44186	7.54622	1.42857	0.411765	863.459	2.59568	0.417449	7.78745	42	174.06	51.56	49	96	4	0	1	1	0	0	1	69	0	1700	940	0	0	0	0	0	0
498	57	2	30.854	0	0	0	0	0	1	0	11.6667	1.82927	9.06977	0.775194	0.426357	2858.33	6.41667	1.85484	9.22484	152	47.66	61.11	34	89	4	1	1	1	0	0	1	394	2400	1300	680	1	1	1	0	1	1
499	54	2	21.2585	0	0	0	0	0	1	8	7.31858	1.94828	2.66667	0.364341	0.186047	1771.1	1.75646	0.388446	7.75845	55	97.49	24.49	35	89	2	0	0	1	0	1	1	99	0	1900	700	0	0	0	0	0	1
500	67	1	20.0474	1	1	0	0	0	1	8	65.0667	3.75	12.8571	0.295918	0.408163	7677.87	26.0267	0.4704	7.8404	171	31.31	221.12	38	100	4	1	0	0	0	0	1	239	0	200	15	1	1	1	1	0	1
501	24	2	25.7117	0	0	0	0	0	1	0	5.48529	4.85714	7.66667	1.25581	0.255814	751.485	1.81015	0.366512	7.73651	91	92.72	86.06	31	89	3	1	1	1	1	1	1	137	200	1700	681	1	0	0	0	0	0
502	19	2	23.4375	0	0	0	0	0	0	40	8.41905	2.01923	6.17054	0.651163	0.139535	479.886	1.51543	0.275947	7.64595	30	251.47	61.89	26	71	3	1	1	1	0	0	1	73	800	1200	300	1	1	0	0	0	1
503	65	1	22.5981	0	0	0	0	0	1	0	2.44891	10.1481	5.50388	2.24806	0.224806	1026.09	0.710182	0.272858	7.64286	42	152.81	75.2	27	90	3	0	1	0	0	0	0	115	400	1750	800	1	1	0	0	0	1
504	53	1	25.3444	0	0	0	0	0	1	8	12.1333	5.35714	6.5092	0.533742	0.0981595	1735.07	1.94133	0.277275	7.64727	68	107.92	0	37	113	3	0	0	0	0	0	1	251	400	1800	1480	0	0	0	0	0	1
505	51	1	29.0367	0	0	0	0	1	1	1	7.34234	1.52055	9.47287	1.28682	0.844961	1321.62	8.00315	1.76805	9.13805	171	58.54	82.8	32	78	4	0	1	1	0	1	1	184	0	1400	25	1	0	0	1	1	1
506	55	2	20.0288	0	0	1	0	0	1	5	15.431	1.26087	16.475	1.0625	0.85	1111.03	10.4931	0.836248	8.20625	234	18.87	9.66	30	128	4	0	0	0	0	0	1	186	0	1700	1520	1	0	0	1	0	0
507	55	1	18.937	0	1	0	0	1	1	4	3.01754	3.12329	5.83505	1.93814	0.618557	531.088	1.81053	0.344317	7.71432	132	47.23	18.2	30	120	4	0	1	1	0	0	1	142	0	1500	380	0	0	0	1	0	1
508	56	1	27.5652	0	0	0	1	1	1	13	6.21875	6.4	8.89655	1.43103	0.224138	1480.06	0.808437	0.1935	7.5635	78	108.61	36.13	34	111	3	0	1	1	0	1	1	174	400	1300	700	0	0	0	0	0	1
509	56	1	19.8407	1	0	0	0	0	1	4	3.88947	4.52381	10.7581	2.77419	0.612903	528.968	1.478	0.250652	7.62065	62	107.66	26.7	37	69	2	0	1	0	0	0	1	121	0	1400	400	0	0	0	0	0	0
510	22	1	17.8232	0	0	0	0	0	0	12	0.802935	25.1053	1.22989	1.18391	0.045977	16.0587	0.0321174	0.0080979	7.3781	41	214.61	76.3	38	49	2	0	1	0	0	0	0	77	0	1800	860	0	0	0	0	0	0
511	54	1	24.6914	0	0	0	0	0	1	2	7.71963	1.91071	23.5294	3.05882	1.58824	3049.25	6.2529	2.19813	9.56813	73	115.22	20.8	38	118	2	0	1	1	0	1	1	88	400	1350	400	0	0	0	1	0	0
512	33	2	11.2991	0	0	0	0	0	0	7	12.5352	2.36667	7.99225	0.635659	0.271318	676.901	4.38732	0.304944	7.67494	72	54.05	94.7	26	59	4	0	1	1	0	0	0	166	0	800	140	1	0	0	0	0	1
513	50	1	23.597	1	1	0	1	1	1	2	2.80833	3.80952	9.33929	3.32143	0.875	735.783	1.37608	0.343219	7.71322	63	120.5	35.4	40	103	3	0	1	1	1	1	1	112	600	3300	740	0	0	0	0	0	1
514	69	1	28.3493	0	1	0	0	0	1	2	15.0488	1.28125	3.37209	1.51163	0.426357	3325.78	8.27683	0.679024	8.04902	60	107.63	37.2	35	91	3	0	1	0	0	0	1	253	800	2000	1785	0	0	0	0	0	1
515	31	1	22.6757	0	0	0	1	1	1	21	6.73504	6.88235	16.7895	3.10526	1.03509	1582.74	3.97368	0.319818	7.68982	89	95.82	44.5	38	102	2	0	1	1	0	0	1	125	0	1900	800	0	0	0	0	0	1
516	52	1	26.449	0	0	0	0	0	1	3	3.94709	3.85714	15.7681	3.98551	1.02899	1701.2	2.80243	1.26933	8.63933	67	130.06	13.37	36	122	2	0	0	0	0	0	0	104	0	1700	800	0	0	0	1	0	0
517	27	1	19.5918	0	0	0	0	0	1	2	1.40921	7.66667	1.75969	1.24806	0.162791	176.151	0.295934	0.0414522	7.41145	186	44.56	75.7	41	87	3	0	0	0	0	0	1	184	800	1700	950	0	0	1	0	0	0
518	57	2	20.7008	1	1	0	0	0	1	19	12.4028	2.88	41.175	3.325	1.175	731.764	5.82931	0.857812	8.22781	77	61.6	94.6	31	89	4	1	0	0	0	0	1	257	400	1550	290	1	1	0	1	1	1
519	45	2	21.6333	0	0	0	0	0	1	8	40.0476	0.428571	15.6279	2.06977	0.860465	6287.48	14.8176	2.5088	9.8788	107	59.05	42.9	30	93	3	0	1	1	0	1	1	176	0	1925	300	0	0	0	0	0	0
520	69	1	26.3656	1	0	0	1	1	1	3	7.28829	1.54167	16.6557	2.27869	1.47541	2332.25	6.55946	2.17479	9.54479	170	39.82	49.78	30	100	3	0	0	1	0	1	1	110	400	2000	620	0	0	0	0	0	0
521	73	1	22.8571	1	1	0	1	1	1	5	6.45378	1.32222	14.7843	2.29412	1.72549	729.277	5.67933	0.513227	7.88323	82	69.92	37.3	37	123	3	0	1	0	0	0	1	158	0	2500	850	0	0	0	0	0	1
522	66	1	25.8264	1	1	0	0	0	0	13	3.07009	2.16162	3.40625	1.10938	0.515625	165.785	1.01313	0.0806804	7.45068	59	122.66	8.66	30	93	2	0	1	0	0	0	1	112	400	2000	800	0	0	0	0	0	1
523	42	1	26.2596	0	0	0	1	1	1	3	13.2239	2.0303	8.24806	0.627907	0.310078	3107.61	5.28955	1.04812	8.41812	55	163.37	94.4	44	120	1	0	0	1	0	0	1	101	0	2100	1000	0	0	0	0	0	1
524	53	1	24.5065	1	0	0	0	1	1	4	2.33457	3.95588	3.78873	1.61972	0.408451	322.171	0.677026	0.102	7.472	69	111.75	7.6	38	108	2	0	0	0	0	0	1	127	0	2300	1090	0	0	0	0	0	0
525	35	1	29.0225	1	0	0	0	0	1	1	2.88235	5.53488	9.98333	3.46667	0.616667	755.176	1.06647	0.248912	7.61891	89	129.66	7.33	39	139	1	0	0	0	0	0	0	96	0	1700	700	0	0	0	0	0	0
526	56	1	25.5036	1	1	0	1	1	1	16	2.93506	2.53846	3.63636	3.40909	0.545455	173.169	0.704416	0.0441212	7.41412	340	23.86	3.2	29	77	2	0	0	0	0	0	1	207	400	2500	260	0	0	0	0	0	1
527	42	2	25.0399	0	0	1	0	0	1	16	4.97484	3.975	4.9507	0.992958	0.253521	1293.46	1.79094	0.530566	7.90057	69	94.95	5.63	35	123	3	0	1	1	0	1	1	69	0	1800	950	0	0	0	0	0	0
